# Supplementary material for: Arabidopsis ribosomal RNA processing meerling mutants exhibit suspensor-derived polyembryony due to direct reprogramming of the suspensor
Source: Plant Cell. 2024 Mar 21;36(7):2550–69. doi: 10.1093/plcell/koae087 (PMC11218825; doi:10.1093/plcell/koae087)
Supplement: koae087_Supplementary_Data [file koae087_supplementary_data.zip]

Archive with 15 entries (15 files):
- Supplemental Data Set 1  Polyembryo and polycotyledon phenotypes.xlsx
- Supplemental Data Set 2  Embryo stages in subsequent siliques in mrl1 and WT.xlsx
- Supplemental Data Set 3  Suspensor cell numbers related to silique position.xlsx
- Supplemental Data Set 4  Ovule abortion in the mrl2 allele siliques.xlsx
- Supplemental Data Set 5  Complementation test.xlsx
- Supplemental Data Set 6  Golden Gate plasmids and primers.xlsx
- Supplemental Data Set 7  Gateway plasmids and primers.xlsx
- Supplemental Data Set 8  Sample ID and references used for Suppl. Fig. S5.xlsx
- Supplemental Data Set 9  RTqPCR primers and results.xlsx
- Supplemental Figures V11.pdf
- Supplemental file 1. UTP18wt genomic region.gbk
- Supplemental file 2. mrl1 genomic region.gb
- Supplemental file 3. UTP18 protein homolog alignment.fas
- Supplemental file 4. UTP18 homolog bootstrap tree.nwk
- TPC2023RA01122R1_Merged_Decision_Summary_PDF.pdf
