# Supplementary material for: Arabidopsis ribosomal RNA processing meerling mutants exhibit suspensor-derived polyembryony due to direct reprogramming of the suspensor
Source: Plant Cell. 2024 Mar 21;36(7):2550–69. doi: 10.1093/plcell/koae087 (PMC11218825; doi:10.1093/plcell/koae087)
Supplement: koae087_Supplementary_Data [file koae087_supplementary_data.zip › Supplemental Data Set 1 Polyembryo and polycotyledon phenotypes.xlsx]

## Sheet: Suppl Data Set  1.
	Supplemental Data Set 1 - Polyembryo and polycotyledon phenotypes
	The mrl-1 allele originates from a pCB1 transformation into the HCN line. The mrl-2 is a CRISPR allele.
	Line	>1 seedling/ seed	3 cotyledons	WT single seedling	N
	mrl-1 T3-10-1	31 (33%)	25 (26%)	40 (42%)	96
	mrl-1 T3-10-5	41 (53%)	10 (13%)	27 (35%)	78
	mrl-1 T3-10-15	43 (43%)	24 (24%)	32 (32%)	99
	mrl-1 T3-10-17	38 (45%)	12 (14%)	35 (41%)	85
	mrl-1 T3-10-19	44 (42%)	17 (16%)	44 (42%)	105
	mrl-1 homozygous inbred	105^ (46%)	45* (20%)	76 (33%)	228
	mrl-2;mrl-1pro:UTP18 T3-1-1	110 (54%)	28 (14%)	67 (22%)	205
	mrl-2;mrl-1pro:UTP18 T3-2-1	95 (63%)	29 (19%)	26 (17%)	150
	^ An additional seedling germinated with double shoots supported by a single root
	* An additional seedling germinated with 4 cotyledon-like structures
