# Supplementary material for: Arabidopsis ribosomal RNA processing meerling mutants exhibit suspensor-derived polyembryony due to direct reprogramming of the suspensor
Source: Plant Cell. 2024 Mar 21;36(7):2550–69. doi: 10.1093/plcell/koae087 (PMC11218825; doi:10.1093/plcell/koae087)
Supplement: koae087_Supplementary_Data [file koae087_supplementary_data.zip › Supplemental Data Set 2 Embryo stages in subsequent siliques in mrl1 and WT.xlsx]

## Sheet: Suppl Data Set 2.
	Supplemental Data Set 2 - Embryo stages in subsequent siliques in mrl-1 and WT
	Ecotype Nossen (No-0) represents the WT
	embryo stage	sl4 (WT)	sl4 (mrl-1)	sl5 (WT)	sl5 (mrl-1)	sl6 (WT)	sl6 (mrl-1)	sl7 (WT)	sl7 (mrl-1)	sl8 (WT)	sl8 (mrl-1)	sl9 (WT)	sl9 (mrl-1)	sl10 (WT)	sl10 (mrl-1)	sl11 (mrl-1)	sl12 (mrl-1)	sl13 (mrl-1)	sl14 (mrl-1)	sl15 (mrl-1)	sl16 (mrl-1)	sl17 (mrl-1)	sl18 (mrl-1)	sl19 (mrl-1)	sl20 (mrl-1)
	1 cell		2		3
	2- or 4- cell	2	6		4												1
	octant	20	3	1	6		4									1	1	1	1
	dermantogen	6		5	1	1	13		5		4		3		1	4	4		4			1
	globular			19		20		4	7		11		26		20	25	14	27	18	27	22	39	18	20	9
	transition							3					1			1				2	7		15	12	13
	heart							38		18		2											4		4
	topedo											32		38
