# Supplementary material for: Arabidopsis ribosomal RNA processing meerling mutants exhibit suspensor-derived polyembryony due to direct reprogramming of the suspensor
Source: Plant Cell. 2024 Mar 21;36(7):2550–69. doi: 10.1093/plcell/koae087 (PMC11218825; doi:10.1093/plcell/koae087)
Supplement: koae087_Supplementary_Data [file koae087_supplementary_data.zip › Supplemental Data Set 3 Suspensor cell numbers related to silique position.xlsx]

## Sheet: Suppl Data Set 3
	Supplementary Data Set 3 - Suspensor cell numbers related to silique position
	sl4(No-0)	suspensor cell number	sl4(mrl1)	suspensor cell number	sl5(No-0)	suspensor cell number	sl5(mrl1)	suspensor cell number	sl6(No-0)	suspensor cell number	sl6(mrl1)	suspensor cell number	sl7(No-0)	suspensor cell number	sl7(mrl1)	suspensor cell number	sl8(No-0)	suspensor cell number	sl8(mrl1)	suspensor cell number	sl9(mrl1)	suspensor cell number	sl10(mrl1)	suspensor cell number
	embryo1	4	embryo1	7	embryo1	7	embryo1	7	embryo1	10	embryo1	5	embryo1	8	embryo1	9	embryo1	7	embryo1	7	embryo1	10	embryo1	11
	embryo2	7	embryo2	4	embryo2	8	embryo2	6	embryo2	9	embryo2	9	embryo2	8	embryo2	10	embryo2	8	embryo2	9	embryo2	12	embryo2	11
	embryo3	5	embryo3	4	embryo3	5	embryo3	5	embryo3	7	embryo3	6	embryo3	8	embryo3	10	embryo3	8	embryo3	15	embryo3	12	embryo3	16
	embryo4	5	embryo4	7	embryo4	7	embryo4	8	embryo4	10	embryo4	7	embryo4	7	embryo4	10	embryo4	7	embryo4	7	embryo4	8	embryo4	10
	embryo5	6	embryo5	6	embryo5	6	embryo5	4	embryo5	8	embryo5	7	embryo5	8	embryo5	12	embryo5	7	embryo5	7	embryo5	15	embryo5	11
	embryo6	6	embryo6	6	embryo6	9	embryo6	7	embryo6	7	embryo6	8	embryo6	7	embryo6	10	embryo6	6	embryo6	9	embryo6	21	embryo6	10
	embryo7	6	embryo7	3	embryo7	8	embryo7	6	embryo7	10	embryo7	4	embryo7	7	embryo7	8	embryo7	7	embryo7	9	embryo7	7	embryo7	10
	embryo8	7	embryo8	8	embryo8	9	embryo8	6	embryo8	11	embryo8	8	embryo8	8	embryo8	11	embryo8	7	embryo8	9	embryo8	11	embryo8	8
	embryo9	7	embryo9	5	embryo9	7	embryo9	7	embryo9	10	embryo9	8	embryo9	8	embryo9	10	embryo9	6	embryo9	11	embryo9	10	embryo9	9
	embryo10	4	embryo10	7	embryo10	8	embryo10	6	embryo10	7	embryo10	8	embryo10	7	embryo10	8	embryo10	8	embryo10	11	embryo10	8	embryo10	8
	embryo11	6	embryo11	6	embryo11	6	embryo11	7	embryo11	10	embryo11	9	embryo11	6	embryo11	9	embryo11	7	embryo11	7	embryo11	11	embryo11	9
	embryo12	4	embryo12	6	embryo12	8	embryo12	6	embryo12	8	embryo12	8	embryo12	6	embryo12	9	embryo12	10	embryo12	9	embryo12	11	embryo12	19
	embryo13	7	embryo13	6	embryo13	8	embryo13	6	embryo13	10	embryo13	6	embryo13	6	embryo13	11	embryo13	8	embryo13	8	embryo13	10	embryo13	11
	embryo14	5	embryo14	5	embryo14	8	embryo14	6	embryo14	9	embryo14	10	embryo14	8	embryo14	7	embryo14	7	embryo14	9	embryo14	12	embryo14	14
	embryo15	4			embryo15	9	embryo15	7	embryo15	7	embryo15	7	embryo15	8	embryo15	11	embryo15	10	embryo15	8	embryo15	11	embryo15	12
	embryo16	6			embryo16	8	embryo16	3	embryo16	9	embryo16	8	embryo16	6	embryo16	9	embryo16	7	embryo16	9	embryo16	9	embryo16	10
	embryo17	4			embryo17	7	embryo17	2	embryo17	10	embryo17	7	embryo17	6	embryo17	8	embryo17	8	embryo17	10	embryo17	13	embryo17	9
	embryo18	7			embryo18	6	embryo18	4	embryo18	8	embryo18	7	embryo18	9	embryo18	12	embryo18	8	embryo18	9	embryo18	12	embryo18	10
	embryo19	5			embryo19	9	embryo19	4	embryo19	10	embryo19	7	embryo19	6	embryo19	11			embryo19	8	embryo19	9	embryo19	9
	embryo20	5			embryo20	8	embryo20	6	embryo20	10	embryo20	7			embryo20	11			embryo20	9	embryo20	8	embryo20	18
	embryo21	5			embryo21	8					embryo21	8			embryo21	7			embryo21	8			embryo21	17
	embryo22	6			embryo22	7					embryo22	9			embryo22	9			embryo22	9			embryo22	12
	embryo23	4			embryo23	6					embryo23	7			embryo23	12			embryo23	9			embryo23	9
	embryo24	7			embryo24	6					embryo24	7			embryo24	11			embryo24	12			embryo24	24
	embryo25	8			embryo25	7					embryo25	5			embryo25	10			embryo25	7			embryo25	8
	embryo26	7									embryo26	5			embryo26	7			embryo26	9
	embryo27	5									embryo27	6			embryo27	7
	embryo28	6													embryo28	9
