# Supplementary material for: Arabidopsis ribosomal RNA processing meerling mutants exhibit suspensor-derived polyembryony due to direct reprogramming of the suspensor
Source: Plant Cell. 2024 Mar 21;36(7):2550–69. doi: 10.1093/plcell/koae087 (PMC11218825; doi:10.1093/plcell/koae087)
Supplement: koae087_Supplementary_Data [file koae087_supplementary_data.zip › Supplemental Data Set 4 Ovule abortion in the mrl2 allele siliques.xlsx]

## Sheet: Suppl Data Set 4
	Supplemental Data Set 4 - Ovule abortion in the mrl-2 allele siliques
	Silique #	Aborted ovules	Total ovules	% abortion
	1	13	40	33
	2	15	47	32
	3	10	35	29
	4	14	39	36
	5	13	34	38
