# Supplementary material for: Arabidopsis ribosomal RNA processing meerling mutants exhibit suspensor-derived polyembryony due to direct reprogramming of the suspensor
Source: Plant Cell. 2024 Mar 21;36(7):2550–69. doi: 10.1093/plcell/koae087 (PMC11218825; doi:10.1093/plcell/koae087)
Supplement: koae087_Supplementary_Data [file koae087_supplementary_data.zip › Supplemental Data Set 5 Complementation test.xlsx]

## Sheet: Suppl Data Set 5
	Supplemental Data Set 5 - Complementation test
		total seeds	polycotyledon	polyembryony	polycotyledon percentage	polyembryony percentage	total percentage abberant phenotypes
	mrl-1	228	46	105	0.201754	0.460526	0.662281
	DRNpro:UTP18 in mrl-1
	T2-1	132	7	8	0.0530303	0.0606061	0.113636		propagated to a homozygous T3-1-1 mrl-1;DRNpro:UTP18 line
	T2-2	144	7	14	0.0486111	0.0972222	0.145833		propagated to a homozygous T3-2-1 mrl-1;DRNpro:UTP18 line
	T2-3	27	1	0	0.037037	0	0.037037
	T2-4	109	2	15	0.0183486	0.137615	0.155963
	T2-5	102	2	15	0.0196078	0.147059	0.166667
	T2-6	123	8	16	0.0650407	0.130081	0.195122
	T2-7	105	4	16	0.0380952	0.152381	0.190476
	T2-8	87	1	12	0.0114943	0.137931	0.149425
	T2-9	72	18	16	0.25	0.222222	0.472222
	T2-10	150	22	64	0.146667	0.426667	0.573333
	UTP18proshort:UTP18 in mrl-1
	T2-1	84	6	12	0.0714286	0.142857	0.214286		propagated to a homozygous T3-1-4 mrl-1;UTP18proshort:UTP18 line
	T2-2	42	1	2	0.0238095	0.047619	0.0714286
	T2-3	84	2	4	0.0238095	0.047619	0.0714286
	T2-4	44	1	0	0.0227273	0	0.0227273
	T2-5	68	1	7	0.0147059	0.102941	0.117647
	T2-6	86	5	0	0.0581395	0	0.0581395
	T2-7	55	2	1	0.0363636	0.0181818	0.0545455
	UTP18prolong:UTP18 in mrl-1
	T2-1	78	0	1	0	0.0128205	0.0128205		propagated to a homozygous T3-1-1 mrl-1;UTP18prolong:UTP18 line
	T2-2	75	3	1	0.04	0.0133333	0.0533333
	T2-3	99	0	8	0	0.0808081	0.0808081
	T2-4	37	0	2	0	0.0540541	0.0540541
	T2-5	40	0	2	0	0.05	0.05
	T2-6	89	1	3	0.011236	0.0337079	0.0449438
	T2-7	89	1	5	0.011236	0.0561798	0.0674157
	T2-8	86	1	3	0.0116279	0.0348837	0.0465116
	ATPasepro>>UTP18 in mrl-1
	T2-1	34	6	18	0.176471	0.529412	0.705882		propagated to a homozygous T3-7-4 mrl-1; ATPasepro>>UTP18 line (originate from T2-7, not used in T2 statistic )
	T2-2	52	4	27	0.0769231	0.519231	0.596154
	T2-3	30	6	17	0.2	0.566667	0.766667
	T2-4	63	4	46	0.0634921	0.730159	0.793651
	ATPasepro:UTP18 in mrl-1
	T2-1	28	8	8	0.285714	0.285714	0.571429
	T2-2	53	11	15	0.207547	0.283019	0.490566
	T2-3	41	8	21	0.195122	0.512195	0.707317
