# Supplementary material for: Arabidopsis ribosomal RNA processing meerling mutants exhibit suspensor-derived polyembryony due to direct reprogramming of the suspensor
Source: Plant Cell. 2024 Mar 21;36(7):2550–69. doi: 10.1093/plcell/koae087 (PMC11218825; doi:10.1093/plcell/koae087)
Supplement: koae087_Supplementary_Data [file koae087_supplementary_data.zip › Supplemental Data Set 6 Golden Gate plasmids and primers.xlsx]

## Sheet: Suppl Data Set 6
Supplemental Data Set 6 - Golden Gate plasmids and primers
"UTP18" is interchangeable with "MRL" in the constructs and primers mentioned in this data set
constructs cloned by golden gate coloning		primer used
level2 plasmid pICSL4723-FastRed-PLT7pro:zCAS9i-AtU6_26pro:UTP18sgRNA1&2&3	level2 acceptor plasmid
alias pAGM4723-FastRed-pRPS5A::aCas9:NosT-U6-26::MRLsgRNA1-U6-26::MRLsgRNA2-U6-26::MRLsgRNA3	pAGM4723
level1 plasmid	level1 acceptor plasmid	MRLsgRNA1F	tgtggtctcaattGAAAGGGAGAAGCTGCCTGGGgttttagagctagaaatagcaag
pICH47751-AtU6_26::MRLsgRNA1	pICH47751	MRLsgRNA2F	tgtggtctcaattGATCATGCTAAGCTAAACCCGgttttagagctagaaatagcaag
pICH47761-AtU6_26::MRLsgRNA2	pICH47761	MRLsgRNA3F	tgtggtctcaattGATGATGATACTCAGGATGGgttttagagctagaaatagcaag
pICH47772-AtU6_26::MRLsgRNA3	pICH47772	sgRNAoptF	sgRNA method Nekrasov & golden gate	tgtggtctcaattgccgttaatttgagagtccagtttcagagctatgctggaaacagcatagcaagttgaaataaggctagtccgttatc
pICH41780		sgRNA-R		tgtggtctcaAGCGTAATGCCAACTTTGTAC
level1 plasmid		pRPS5AF-BpiGGAG	clone in pICH41233	TGTGAAGACAAGGAGctcaacttttgattcgctatttg
pICH47732-FastRed	pICH47732	pRPS5AR-BpiTACT	size: 1660	TGTGAAGACAAAGTAggctgtggtgagagaaacaga
pICH47742-pRPS5A::aCas9-NosT	pICH47742	aCas9F-BpiAATG	clone in pICH41308	TGTGAAGACAAAATGgataagaagtactctatcggactc
level0 plasmid	level0 acceptor plasmid	aCas9R-BpiGCTT	size: 4140	TGTGAAGACAAAAGCtcaaaccttcctcttcttcttagg
PICH41233-pRPS5A	PICH41233
PICH41402
PICH41308-aCAS9	PICH41308
PICH41421-NosT
AtU6-26p fragment from pICH86966::AtU6-26p::sgRNA_PDS (Addgene 46966 construct)
level2 plasmid DRNpro>>erGFP	level2 acceptor plasmid
alias PICSL4723-pNos::BASTA:NosT-pUAS::erGFP:35sT-pDRN::GV(Gal::VP16):NosT	pICSL4723	pUAS-F	TTGAAGACAAGGAGtgaaggatcgggtgacagc
level1 plasmid	level1 acceptor plasmid	pUAS-R	AAGAAGACTTCATTtgggctgtcctctccaaat
pICH47732-pNos::BASTA:NosT	pICH47732	CDS1erGFPF	TTTGAAGACAAaatgaaagccttcacactcg
pICH47742-pUAS::erGFP:35sT	pICH47742	CDS1erGFPR	TTTGAAGACAAAAGCctaaagctcatcatgacctgactt
pICH47751-pDRN::GV:NosT	pICH47751
pICH41766
level0 plasmid		GVF1.BpiI	tttgaagacaaaatgaagctcctgtcctccatcg
pICH41295-ppUAS	PICH41295	GVR1.BpiI	tttgaagacaatttccacggaggccaggc
pICH41308-erGFP	pICH41308	GVF2.BpiI	tttgaagacaagaaaccgacatgcccctcac
pICH41414		GVR2.BpiI	tttgaagacaacgacacggtcaactggcgctgg
		GVF3.BpiI	tttgaagacaagtcgacggccccccc
pICH41295-pDRN	PICH41295	GVR3.BpiI	tttgaagacaaaagcctacccaccgtactcgtcaattcc
pICH41308-GV	pICH41308	BpiI-PDRN-F	GAAGACAAGGAGGTAgtttggtagagttagatgccag
PICH41421-NosT		BpiI-PDRN-R	GAAGACAACATTaggacaaaaggaaggtgtaatgt
level2 plasmidUTP18prolong:GFP-UTP18	level2 acceptor plasmid
alias PICSL4723-FastRed-pMRL(Long)::GFP-MRL:NosT	pICSL4723	BpiI-MRLCDS-F1	CggtctcaAATGatgagcttatctcagaatgctccg
level1 plasmid		BpiI-MRLCDS-R1	gaagactctccatcaactatttgag
pICH47732-FastRed	level1 acceptor plasmid	BpiI-MRLCDS-F2	CggtctcatggagagtcGtcagatgatgatga
pICH47742-pMRL(Long)::GFP-MRL:NosT	pICH47742	BpiI-MRLCDS-R2	gaagacggttagggatggaac
pICH41744		BpiI-MRLCDS-F3	CggtctcactaaccgtGttctcaaactggc
level0 plasmid	level0 acceptor plasmid	BpiI-MRLCDS-R3	CggtctcaAAGCtcaagcattctggtaatgatggag
pICH41233-pMRL(Long)	PICH41233	BpiI-PMRL(long)-F1	cGAAGACAAGGAGtcaagtccttagtccctcaatc
pAGT707		BpiI-PMRL(long)-R1	cGAAGACttcagaccattgttgagatgatttacaa
pICSL30006		BpiI-PMRL(long)-F2	cGAAGACAAtctGaaaggaagcaaacttcatcATAGT
41308-MRL CDS	pICH41308	BpiI-PMRL(long)-R2	cGAAGACAAagaGttactctgaccttgctGGAC
PICH41421::NosT		BpiI-PMRL(long)-F3	cGAAGACAACtcttcttaaagtactcgtagaatcc
		BpiI-PMRL(long)-R3	cGAAGACAAAGTActttcaataccactaattcagagc
level2 plasmid mrl-1pro(1964bp):GFP-UTP18	level2 acceptor plasmid
alias PICSL4723-FastRed-pmrl-1(1964bp)::GFP-MRL:NosT	pICSL4723
level1 plasmid		BpiI-pmrl-1(1964bp)-F	cGAAGACAAGGAGgacaagagtagattttcgcatt
pICH47732-FastRed	level1 acceptor plasmid	BpiI-pmrl-1(1964bp)-F	cgaagacaacattctttcaataccactaattcagagc
pICH47742-pmrl-1(1964bp)::GFP-MRL:NosT	pICH47742
pICH41744
level0 plasmid	level0 acceptor plasmid
pICH41233-pmrl-1(1964bp)	PICH41233
pAGT707
pICSL30006
41308-MRL CDS	pICH41308
PICH41421::NosT
level2 plasmid ATPasepro>>erGFP	level2 acceptor plasmid
alias PICSL4723-FastRed-pUAS::erGFP:35sT-pATPase::GV:NosT	pICSL4723
level1 plasmid	level1 acceptor plasmid
pICH47732-FastRed	pICH47732
pICH47742-pUAS::erGFP:35sT	pICH47742
pICH47751-pATPase::GV:NosT	pICH47751
pICH41766
level0 plasmid	level0 donar plasmid
pICH41295-ppUAS	PICH41295
pICH41308-erGFP	pICH41308
pICH41414
pICH41295-pATPase	PICH41295	BsaIpATPase-F	ccaggtctcaggagttgggccttattatagcccag
pICH41308-GV	pICH41308	BsaIpATPase-R	ccaggtctcacattttttttggatgctctgttcgg
PICH41421::NosT
level2 plasmid pICSL4723-FastRed-G1090pro>>zCAS9i-AtU6_26pro:UTP18sgRNA1&2	level2 acceptor plasmid
alias 4723-FASTR-PG1090-XVE-LEXA-ZCAS9i-MRLsg1-2	pICSL4723	PG1090-F	TTGAAGACAAGGAGatagtttaaactgaaggcgggaaa
level1 plasmid	level1 acceptor plasmid	PG1090-R	AAGAAGACTTCATTggatcccagcgtgtcctct
pICH47732-FastRed	pICH47732	plexA-F	TTGAAGACAAGGAGagcttgggctgcaggtcg
pICH47742-PG1090::XVE:NOST	pICH47742	plexA-R	AAGAAGACTTCATTgactagcttcagcgtgtcctctcc
pICH47751-plexA::Zcas9i:NOST	pICH47751	xve part1-F	TTGAAGACAAAatgaaagcgttaacggccag
pICH47761-AtU6_26sgMRL2	pICH47761-pAtU6_26-RFP-sgRNAopt.dna	xve part1-R	AAGAAGACTTgagTccaatcatcaggatctctagcca
pICH47772-AtU6_26sgMRL1	pICH47772-pAtU6_26-RFP-sgRNAopt.dna	xve part2-F	TTGAAGACAAACTCctcgtctggcgctccatg
pICH41800		xve part2-R	AAGAAGACTTAAGCtcagactgtggcagggaaacc
level0 plasmid	level0 acceptor plasmid	MRLsgRNA1 F	ATTGaaagggagaagctgcctggg
pICH41308-XVE	pICH41308	MRLsgRNA1 R	AAACcccaggcagcttctcccttt
pICH41295-PG1090	pICH41295	MRLsgRNA2 F	ATTGatcatgctaagctaaacccg
pICH41295-pLexA	pICH41295	MRLsgRNA2 R	AAACcgggtttagcttagcatgat
pICH41421
pAGM47523 (zCas9i)
pICH41276-HSPter
level2 plasmid pICSL4723-FastRed-PLT7pro:zCAS9i-AtU6_26pro:UTP18sgRNA1&2&3	level2 acceptor plasmid
alias 4723::FastRed-pPLT7::mcherry:zcas9i:NosT-U6-26::sgRNA1-U6-26::sgRNA2-U6-26:sgRNA3	pICSL4723	MRLsgRNA1 F	ATTGaaagggagaagctgcctggg
level1 plasmid	level1 acceptor plasmid	MRLsgRNA1 R	AAACcccaggcagcttctcccttt
pICH47732-FastRed	pICH47732	MRLsgRNA2 F	ATTGatcatgctaagctaaacccg
pICH47742-pPLT7:mcherry:zcas9i:NosT	pICH47742	MRLsgRNA2 R	AAACcgggtttagcttagcatgat
pICH47751-AtU6_26-sgMRL1	pICH47751-pAtU6_26-RFP-sgRNAopt.dna	MRLsgRNA3 F:	ATTGgatgatgatactcaggatgg
pICH47761-AtU6_26-sgMRL2	pICH47761-pAtU6_26-RFP-sgRNAopt.dna	MRLsgRNA2 R:	AAACccatcctgagtatcatcatc
pICH47772-AtU6_26-sgMRL3	pICH47772-pAtU6_26-RFP-sgRNAopt.dna
pICH41800
level0 plasmid	level0 acceptor plasmid
41233-pPLT7	pICH41233	pPLT7_BpiI_F	TACGAAGACTTGGAGctaggtgagtcacctcgagtgaccaag
pICSL30003 CCAT_NT-mCherry_AATG CDS		pPLT7_BpiI_R	TACGAAGACTTAGTAcaaaaaagattgtaacttttttcctag
pAGM47523 (zCas9i)
pICH41421
level2 plasmid ATPasepro>>UTP18	level2 acceptor plasmid
alias PICSL4723-FastRed-pUAS::erGFP:35ST-pATPase::GV:NosT-pUAS:MRL:NosT	pICSL4723
level1 plasmid	level1 acceptor plasmid
pICH47732-FAST-R	pICH47732
pICH47742-pUAS::erGFP:35ST	pICH47742
pICH47751-pATPase::GV:NOST	pICH47751
pICH47761-pUAS::MRL:NOST	pICH47761
pICH41780
level0 plasmid	level0 acceptor plasmid
pICH41295-ppUAS	PICH41295
pICH41308-GV	pICH41308
pICH41421
pICH41308-MRL	pICH41308
pICH41308-erGFP	pICH41308
pICH41414
pICH41402
pICH41295-pATPase	pICH41295
level2 plasmid ATPasepro:UTP18	level2 acceptor plasmid
alias PICSL4723-FastRed-pATPase::MRL:NosT	pICSL4723
level1 plasmid	level1 acceptor plasmid
pICH47732-FastRed	pICH47732
pICH47742-pATPase::MRL:NosT	pICH47742
pICH41744
level0 plasmid
pICH41295-pATPase	pICH41295
41308-MRL CDS	pICH41308
PICH41421::NosT
