# Supplementary material for: Arabidopsis ribosomal RNA processing meerling mutants exhibit suspensor-derived polyembryony due to direct reprogramming of the suspensor
Source: Plant Cell. 2024 Mar 21;36(7):2550–69. doi: 10.1093/plcell/koae087 (PMC11218825; doi:10.1093/plcell/koae087)
Supplement: koae087_Supplementary_Data [file koae087_supplementary_data.zip › Supplemental Data Set 7 Gateway plasmids and primers.xlsx]

## Sheet: Suppl Data Set 7
Supplemental Data Set 7 - Gateway plasmids and primers
"UTP18" is interchangeable with "MRL" in the constructs and primers mentioned in this data set
constructs cloned by gate way coloning				primer used
DRNpro:UTP18
alias PGGII0229R4R3::pDRN::MRL::NosT
entry plasmids		donor plasmid		attB-pDRN-F	GGGGACAACTTTGTATAGAAAAGTTGTAgtttggtagagttagatgccag
pGENTR41R::pDRN		pGDP4P1R		attB-pDRN-R	GGGGACTGCTTTTTTGTACAAACTTGTtaggacaaaaggaaggtg
pGENTR221-MRL		pGDNR221		attB-MRL-F	GGGGACAAGTTTGTACAAAAAAGCAGGCTTTatgagcttatctcagaatgctccgaaa
pGENTR2R3-nosT		pGDP2RP3		attB-MRL-R	GGGGACCACTTTGTACAAGAAAGCTGGGTAtcaagcattctggtaatgatggagt
		PGGII0229R4R3
UTP18prolong:UTP18
alias PGGII0229R4R3::pMRL(Long)::MRL::NosT
entry plasmids		donor plasmid
pGENTR41R::PMRL(Long)		pGDP4P1R		attB-pMRL(L)-F	GGGGACAACTTTGTATAGAAAAGTTGCAtcaagtccttagtccctcaa
				attB-pMRL-R	GGGGACTGCTTTTTTGTACAAACTTGActttcaataccactaattcagag
pGENTR221-MRL		pGDNR221
pGENTR2R3-nosT		pGDP2RP3
		PGGII0229R4R3
UTP18proshort:UTP18
alias PGGII0229R4R3::pMRL(Short)::MRL::NosT
entry plasmids		donor plasmid
pGENTR41R::PMRL(Short)		pGDP4P1R		attB-pMRL(S)-F	GGGGACAACTTTGTATAGAAAAGTTGCAaggaaggagatggagatagc
pGENTR221-MRL		pGDNR221		attB-pMRL-R	GGGGACTGCTTTTTTGTACAAACTTGActttcaataccactaattcagag
pGENTR2R3-nosT		pGDP2RP3
		PGGII0229R4R3
UTP18prolong:3×VENUSnls
alias PGGII0229R4R3::pMRL(L)::3×Venus::NosT
entry plasmids		donor plasmid
pGENTR41R-PMRL(Long)		pGDP4P1R
pGENTR221-3xvYFP		pGDNR221
pGENTR2R3-nosT		pGDP2RP3
		PGGII0229R4R3
mrl-1pro:3×VENUSnls
alias PGGII0229R4R3::pmrl-1::3×Venus::NosT
entry plasmids		donor plasmid		attB-mrl-1p-F	GGGGACAACTTTGTATAGAAAAGTTGCAggaggaatagactcacgatg
pGENTR221-3×Venus		pGDNR221		attB-mrl-1p-R	GGGGACTGCTTTTTTGTACAAACTTGActttcaataccactaattcagag
pGENTR2R3-nosT		pGDP2RP3
pGENTR41R::mrl-1p		pGDP4P1R
		PGGII0229R4R3
mrl-1pro:UTP18
alias PGGII0229R4R3::pmrl-1::MRL::NosT
pGENTR41R::mrl-1p		pGDP4P1R
pGENTR221-MRL		pGDNR221
pGENTR2R3-nosT		pGDP2RP3
		PGGII0229R4R3
UTP18prolong:GUS
alias PGGII0229R4R3::pMRL(L)::GUS::NosT
entry plasmids		donor plasmid
pGENTR41R::PMRL(Long)		pGDP4P1R
pGENTR221-GUS		pGDNR221
pGENTR2R3-nosT		pGDP2RP3
		PGGII0229R4R3
pGWB6-UTP18
entry plasmids		donor plasmid
pGENTR221-MRL		pGDNR221
		pGWB6
