# Supplementary material for: Arabidopsis ribosomal RNA processing meerling mutants exhibit suspensor-derived polyembryony due to direct reprogramming of the suspensor
Source: Plant Cell. 2024 Mar 21;36(7):2550–69. doi: 10.1093/plcell/koae087 (PMC11218825; doi:10.1093/plcell/koae087)
Supplement: koae087_Supplementary_Data [file koae087_supplementary_data.zip › Supplemental Data Set 8 Sample ID and references used for Suppl. Fig. S5.xlsx]

## Sheet: Suppl Data Set 8
Supplemental Data Set 8 - Sample ID and references used for Suppl. Fig. S5
Sample ID	Tissue	Data Accession Number	Reference
2cell	2-cell embryo	GSE33713	(Nodine and Bartel 2012)
8cell	8-cell embryo	GSE33713	(Nodine and Bartel 2012)
pg	preglobular embryo	GSE121236	(Hofmann Schon and Nodine 2019)
32cell	32-cell embryo	GSE33713	(Nodine and Bartel 2012)
gl	globular embryo	GSE121236	(Hofmann Schon and Nodine 2019)
eh	early heart embryo	GSE121236	(Hofmann Schon and Nodine 2019)
lh	late heart embryo	GSE121236	(Hofmann Schon and Nodine 2019)
et	early torpedo embryo	GSE121236	(Hofmann Schon and Nodine 2019)
lt	late torpedo embryo	GSE121236	(Hofmann Schon and Nodine 2019)
emb_7dap	embryo 7 days after pollination	GSE74692	(Schneider Aghamirzaie and Elmarakeby 2016)
emb_8dap	embryo 8 days after pollination	GSE74692	(Schneider Aghamirzaie and Elmarakeby 2016)
bc	bent cotyledon embryo	GSE121236	(Hofmann Schon and Nodine 2019)
emb_10dap	embryo 10 days after pollination	GSE74692	(Schneider Aghamirzaie and Elmarakeby 2016)
mg	mature green embryo	GSE121236	(Hofmann Schon and Nodine 2019)
emb_12dap	embryo 12 days after pollination	GSE74692	(Schneider Aghamirzaie and Elmarakeby 2016)
emb_13dap	embryo 13 days after pollination	GSE74692	(Schneider Aghamirzaie and Elmarakeby 2016)
emb_15dap	embryo 15 days after pollination	GSE74692	(Schneider Aghamirzaie and Elmarakeby 2016)
emb_17dap	embryo 17 days after pollination	GSE74692	(Schneider Aghamirzaie and Elmarakeby 2016)
SE_5D	somatic embryo 5 days after induction	E-MTAB-2403	(Wickramasuriya and Dunwell 2015)
SE_10D	somatic embryo 10 days after induction	E-MTAB-2403	(Wickramasuriya and Dunwell 2015)
SE_15D	somatic embryo 15 days after induction	E-MTAB-2403	(Wickramasuriya and Dunwell 2015)
callus_neg	callus negative control	PRJNA422138	(Magnani et al. 2017)
callus_lec1	callus induced by LEC1 expression	PRJNA422138	(Magnani et al. 2017)
seed_dai0	seed 0 days after imbibition	PRJNA314076	(Klepikova et al. 2015)
seed_dai1	seed 1 day after imbibition	PRJNA314076	(Klepikova et al. 2015)
seed_dai2	seed 2 days after imbibition	PRJNA314076	(Klepikova et al. 2015)
seed_dai3	seed 3 days after imbibition	PRJNA314076	(Klepikova et al. 2015)
cot_1dag	cotyledon 1 day after germination	PRJNA314076	(Klepikova et al. 2015)
hycot_1dag	hypocotyl 1 day after germination	PRJNA314076	(Klepikova et al. 2015)
root_1dag	root 1 day after germination	PRJNA314076	(Klepikova et al. 2015)
root_7dag	root 7 days after germination	PRJNA314076	(Klepikova et al. 2015)
root.apex_7dag	root apex 7 days after germination	PRJNA314076	(Klepikova et al. 2015)
sam_1dag	shoot apical meristem 1 day after germination	PRJNA314076	(Klepikova et al. 2015)
sam_7dag	shoot apical meristem 7 days after germination	PRJNA314076	(Klepikova et al. 2015)
sam_8dag	shoot apical meristem 8 days after germination	PRJNA314076	(Klepikova et al. 2015)
sam_9dag	shoot apical meristem 9 days after germination	PRJNA314076	(Klepikova et al. 2015)
sam_10dag	shoot apical meristem 10 days after germination	PRJNA314076	(Klepikova et al. 2015)
sam_11dag	shoot apical meristem 11 days after germination	PRJNA314076	(Klepikova et al. 2015)
sam_12dag	shoot apical meristem 12 days after germination	PRJNA314076	(Klepikova et al. 2015)
sam_13dag	shoot apical meristem 13 days after germination	PRJNA314076	(Klepikova et al. 2015)
sam_14dag	shoot apical meristem 14 days after germination	PRJNA314076	(Klepikova et al. 2015)
sam_15dag	shoot apical meristem 15 days after germination	PRJNA314076	(Klepikova et al. 2015)
sam_16dag	shoot apical meristem 16 days after germination	PRJNA314076	(Klepikova et al. 2015)
petiole_7dag	petiole 7 days after germination	PRJNA314076	(Klepikova et al. 2015)
petiole_9dag	petiole 9 days after germination	PRJNA314076	(Klepikova et al. 2015)
petiole_12dag	petiole 12 days after germination	PRJNA314076	(Klepikova et al. 2015)
petiole_mat	petiole from mature leaf	PRJNA314076	(Klepikova et al. 2015)
petiole_sen	petiole from senescing leaf	PRJNA314076	(Klepikova et al. 2015)
blade_mat	blade from mature leaf	PRJNA314076	(Klepikova et al. 2015)
leafvein_12dag	leaf vein 12 days after germination	PRJNA314076	(Klepikova et al. 2015)
leafvein_mat	leaf vein mature leaf	PRJNA314076	(Klepikova et al. 2015)
leafvein_sen	leaf vein senescing leaf	PRJNA314076	(Klepikova et al. 2015)
internode_mat	internode mature leaf	PRJNA314076	(Klepikova et al. 2015)
internode_sen	internode senescing leaf	PRJNA314076	(Klepikova et al. 2015)
pedicel_mat	pedicel mature leaf	PRJNA314076	(Klepikova et al. 2015)
floraxis_mat	floral axis mature plant	PRJNA314076	(Klepikova et al. 2015)
inflor_mat	inflorescent axis mature plant	PRJNA314076	(Klepikova et al. 2015)
fb_SL	floral buds (Lutzmayer)	GSE98553	(Lutzmayer Enugutti and Nodine 2017)
fb_MK	floral buds (Kellner)	GSE112869	(Schon et al. 2018)
flower_st8	stage 8 flower	PRJNA314076	(Klepikova et al. 2015)
flower_st9	stage 9 flower	PRJNA314076	(Klepikova et al. 2015)
flower_st10	stage 10 flower	PRJNA314076	(Klepikova et al. 2015)
flower_st11	stage 11 flower	PRJNA314076	(Klepikova et al. 2015)
flower_st12.1	stage 12 flower	PRJNA314076	(Klepikova et al. 2015)
flower_st12.2	stage 12 flower	PRJNA314076	(Klepikova et al. 2015)
flower_st13	stage 13 flower	PRJNA314076	(Klepikova et al. 2015)
flower_st14	stage 14 flower	PRJNA314076	(Klepikova et al. 2015)
flower_st15	stage 15 flower	PRJNA314076	(Klepikova et al. 2015)
sepal_st13	stage 13 sepal	PRJNA314076	(Klepikova et al. 2015)
petal_st13	stage 13 petal	PRJNA314076	(Klepikova et al. 2015)
filament_st13	stage 13 filament	PRJNA314076	(Klepikova et al. 2015)
anther_st9	stage 9 anther	PRJNA314076	(Klepikova et al. 2015)
anther_st13	stage 13 anther	PRJNA314076	(Klepikova et al. 2015)
anther_st15	stage 15 petal	PRJNA314076	(Klepikova et al. 2015)
stigma_st11	stage 11 stigma	PRJNA314076	(Klepikova et al. 2015)
pistil_st9	stage 9 pistil	PRJNA314076	(Klepikova et al. 2015)
pistil_st13	stage 13 pistil	PRJNA314076	(Klepikova et al. 2015)
silique1	whole silique 1 DAP	PRJNA314076	(Klepikova et al. 2015)
silique2	whole silique 2 DAP	PRJNA314076	(Klepikova et al. 2015)
silique3	whole silique 3 DAP	PRJNA314076	(Klepikova et al. 2015)
silique4	whole silique 4 DAP	PRJNA314076	(Klepikova et al. 2015)
silique_sen	silique senescing	PRJNA314076	(Klepikova et al. 2015)
carpel	carpel	PRJNA314076	(Klepikova et al. 2015)
silpod1	silique pod 1 DAP	PRJNA314076	(Klepikova et al. 2015)
silpod2	silique pod 2 DAP	PRJNA314076	(Klepikova et al. 2015)
silpod3	silique pod 3 DAP	PRJNA314076	(Klepikova et al. 2015)
silpod4	silique pod 4 DAP	PRJNA314076	(Klepikova et al. 2015)
silpod_sen	silique pod senescing	PRJNA314076	(Klepikova et al. 2015)
ovule	ovule	PRJNA314076	(Klepikova et al. 2015)
seed1	ovule (st. 15)	PRJNA314076	(Klepikova et al. 2015)
seed2	ovule (st 15)	PRJNA314076	(Klepikova et al. 2015)
seed3	ovule (0 DAP)	PRJNA314076	(Klepikova et al. 2015)
seed4	ovule (0 DAP)	PRJNA314076	(Klepikova et al. 2015)
seed5	ovule (1 DAP)	PRJNA314076	(Klepikova et al. 2015)
seed6	ovule (1 DAP)	PRJNA314076	(Klepikova et al. 2015)
seed7	ovule (2 DAP)	PRJNA314076	(Klepikova et al. 2015)
seed8	ovule (3 DAP)	PRJNA314076	(Klepikova et al. 2015)
seed9	ovule (4 DAP)	PRJNA314076	(Klepikova et al. 2015)
seed_sen	dry seed	PRJNA314076	(Klepikova et al. 2015)
References
Hofmann, Falko, Michael A. Schon, and Michael D. Nodine. 2019. “The Embryonic Transcriptome of Arabidopsis Thaliana.” Plant Reproduction 32 (1): 77–91.
Klepikova, Anna V., Maria D. Logacheva, Sergey E. Dmitriev, and Aleksey A. Penin. 2015. “RNA-Seq Analysis of an Apical Meristem Time Series Reveals a Critical Point in Arabidopsis Thaliana Flower Initiation.” BMC Genomics 16 (1): 466.
Lutzmayer, Stefan, Balaji Enugutti, and Michael D. Nodine. 2017. “Novel Small RNA Spike-in Oligonucleotides Enable Absolute Normalization of Small RNA-Seq Data.” Scientific Reports 7 (1): 5913.
Magnani, E., J. M. Jiménez-Gómez, L. Soubigou-Taconnat, L. Lepiniec, and E. Fiume. 2017. “Profiling the Onset of Somatic Embryogenesis in Arabidopsis.” BMC Genomics 18 (1): 998.
Nodine, Michael D., and David P. Bartel. 2012. “Maternal and Paternal Genomes Contribute Equally to the Transcriptome of Early Plant Embryos.” Nature 482 (7383): 94–97.
Schneider, A., D. Aghamirzaie, and H. Elmarakeby. 2016. “Potential Targets of VIVIPAROUS1/ABI3‐LIKE1 (VAL1) Repression in Developing Arabidopsis Thaliana Embryos.” The Plant. https://onlinelibrary.wiley.com/doi/abs/10.1111/tpj.13106.
Schon, Michael A., Max J. Kellner, Alexandra Plotnikova, Falko Hofmann, and Michael D. Nodine. 2018. “NanoPARE: Parallel Analysis of RNA 5′ Ends from Low-Input RNA.” Genome Research. https://doi.org/10.1101/gr.239202.118.
Wickramasuriya, Anushka M., and Jim M. Dunwell. 2015. “Global Scale Transcriptome Analysis of Arabidopsis Embryogenesis in Vitro.” BMC Genomics 16 (1): 301.
