# Supplementary material for: Arabidopsis ribosomal RNA processing meerling mutants exhibit suspensor-derived polyembryony due to direct reprogramming of the suspensor
Source: Plant Cell. 2024 Mar 21;36(7):2550–69. doi: 10.1093/plcell/koae087 (PMC11218825; doi:10.1093/plcell/koae087)
Supplement: koae087_Supplementary_Data [file koae087_supplementary_data.zip › Supplemental Data Set 9 RTqPCR primers and results.xlsx]

## Sheet: Sheet1
Supplemental Data Set 9: RT-qPCR primers and results
qPCR of MRL	primer sequence
(UTP18)MRL qPCR-F	CGACGGTTAAGGTTTTTCCA
(UTP18)MRL qPCR-F	TTCTTCCGGAGACAATGACC
P1	GCTTCGTTGGAAAGCATGGA
P2	GGAGCCTACGAACACTAGCT
EIF4A1-F	TGCAAGGCACTCTTTGATCTGATTT
EIF4A2-R	GAGATATGTTCGTAGCTGGGAGAGAGAG
Primer U1	CGTAACGAAGATGTTCTTGGC
Primer U2	ATGCGTCCCTTCCATAAGTC
UBQ10-F	GGTTTGTGTTTTGGGGCCTTG
UBQ10-R	CGAAGCGATGATAAAGAAGAAGTTCG
Fig. 6I
Target	Sample	Ct	Ct Mean	ΔCt	ΔCt mean	ΔΔCt	minus ΔΔCt	RQ	RQ mean	SD
p1-p2	T2-5 DMSO	20.91		-0.203333		0.616667	-0.616667	0.652176	0.554799	0.0927099			Fig. 6I					T-test
p1-p2	T2-5 DMSO	21.39		0.276667		1.09667	-1.09667	0.467596							ΔΔCt			P value performed by excel two tailed T-test function
p1-p2	T2-5 DMSO	21.17		0.0566667		0.876667	-0.876667	0.544624					p1-p2	T2-5 DMSO	0.616667			0.0213604
EIF4A1	T2-5 DMSO	21.05											p1-p2	T2-5 DMSO	1.09667
EIF4A1	T2-5 DMSO	21.25	21.1133										p1-p2	T2-5 DMSO	0.876667
EIF4A1	T2-5 DMSO	21.04											p1-p2	T2-5 β-est	-0.246667
p1-p2	T2-5 β-est	19.57		-1.06667	-0.82	-0.246667	0.246667	1.18646	1.01674	0.21718			p1-p2	T2-5 β-est	-0.126667
p1-p2	T2-5 β-est	19.69		-0.946667		-0.126667	0.126667	1.09177					p1-p2	T2-5 β-est	0.373333
p1-p2	T2-5 β-est	20.19		-0.446667		0.373333	-0.373333	0.771997					p1-p2	T2-4 DMSO	0.55			3.1025e-05
EIF4A1	T2-5 β-est	20.54											p1-p2	T2-4 DMSO	0.61
EIF4A1	T2-5 β-est	20.64	20.6367										p1-p2	T2-4 DMSO	0.55
EIF4A1	T2-5 β-est	20.73											p1-p2	T2-4 β-est	0.0366667
p1-p2	T2-4 DMSO	22.04		0.466667		0.55	-0.55	0.68302	0.673746	0.0160639			p1-p2	T2-4 β-est	-0.0133333
p1-p2	T2-4 DMSO	22.1		0.526667		0.61	-0.61	0.655197					p1-p2	T2-4 β-est	-0.0233333
p1-p2	T2-4 DMSO	22.04		0.466667		0.55	-0.55	0.68302
EIF4A1	T2-4 DMSO	20.77
EIF4A1	T2-4 DMSO	21.17	21.5733
EIF4A1	T2-4 DMSO	22.78
p1-p2	T2-4 β-est	21.15		-0.0466667	-0.0833333	0.0366667	-0.0366667	0.974905	1.00016	0.0221556
p1-p2	T2-4 β-est	21.1		-0.0966667		-0.0133333	0.0133333	1.00928
p1-p2	T2-4 β-est	21.09		-0.106667		-0.0233333	0.0233333	1.0163
EIF4A1	T2-4 β-est	21.05
EIF4A1	T2-4 β-est	21.38	21.1967
EIF4A1	T2-4 β-est	21.16
Fig. 6E
(UTP18)MRL qPCR-F-R	T2-5 DMSO	26.5283		-1.9864		-3.74067	3.74067	13.3676
(UTP18)MRL qPCR-F-R	T2-5 DMSO	26.6141		-1.9006		-3.65487	3.65487	12.5958	13.4182	0.848909			Fig. 6E
(UTP18)MRL qPCR-F-R	T2-5 DMSO	26.4319		-2.0828		-3.83707	3.83707	14.2913
UBQ10	T2-5 DMSO	28.1283	28.5147												ΔΔCt			P value performed by excel two tailed T-test function
UBQ10	T2-5 DMSO	28.8023											UTP18	T2-5 DMSO	-3.74067			4.90342e-06
UBQ10	T2-5 DMSO	28.6135											UTP18	T2-5 DMSO	-3.65487
(UTP18)MRL qPCR-F-R	T2-5 DMSO	26.8355		1.6382		-0.116067	0.116067	1.08378					UTP18	T2-5 DMSO	-3.83707
(UTP18)MRL qPCR-F-R	T2-5 β-est	26.8863		1.689	1.75427	-0.116067	0.116067	1.08378	1.01648	0.11656			UTP18	T2-5 β-est	-0.116067
(UTP18)MRL qPCR-F-R	T2-5 β-est	27.1329		1.9356		0.181333	-0.181333	0.881888					UTP18	T2-5 β-est	-0.116067
UBQ10	T2-5 β-est	25.2278											UTP18	T2-5 β-est	0.181333
UBQ10	T2-5 β-est	25.0367	25.1973										UTP18	T2-4 DMSO	-2.2724			0.000173969
UBQ10	T2-5 β-est	25.3272											UTP18	T2-4 DMSO	-2.3053
(UTP18)MRL qPCR-F-R	T2-5 β-est	27.1085		-0.729		-2.2724	2.2724	4.83126					UTP18	T2-4 DMSO	-2.0898
(UTP18)MRL qPCR-F-R	T2-4 DMSO	27.0756		-0.7619		-2.3053	2.3053	4.9427	4.67695	0.368026			UTP18	T2-4 β-est	-0.229533
(UTP18)MRL qPCR-F-R	T2-4 DMSO	27.2911		-0.5464		-2.0898	2.0898	4.25689					UTP18	T2-4 β-est	-0.0533333
UBQ10	T2-4 DMSO	27.4143											UTP18	T2-4 β-est	0.282867
UBQ10	T2-4 DMSO	27.6905
UBQ10	T2-4 DMSO	28.4077	27.8375
(UTP18)MRL qPCR-F-R	T2-4 β-est	25.7774		1.31387		-0.229533	0.229533	1.17246
(UTP18)MRL qPCR-F-R	T2-4 β-est	25.9536		1.49007	1.5434	-0.0533333	0.0533333	1.03766	1.01069	0.176799
(UTP18)MRL qPCR-F-R	T2-4 β-est	26.2898		1.82627		0.282867	-0.282867	0.821956
UBQ10	T2-4 β-est	24.0515	24.4635
UBQ10	T2-4 β-est	24.1787
UBQ10	T2-4 β-est	25.1604
