# Supplementary material for: Arabidopsis ribosomal RNA processing meerling mutants exhibit suspensor-derived polyembryony due to direct reprogramming of the suspensor
Source: Plant Cell. 2024 Mar 21;36(7):2550–69. doi: 10.1093/plcell/koae087 (PMC11218825; doi:10.1093/plcell/koae087)
Supplement: koae087_Supplementary_Data [file koae087_supplementary_data.zip › Supplemental file 1. UTP18wt genomic region.gbk]

LOCUS       Exported               13330 bp ds-DNA     linear   UNA 09-MAR-2024
DEFINITION  MRL (wt) genomic region.
ACCESSION   .
VERSION     .
KEYWORDS    .
SOURCE      natural DNA sequence
  ORGANISM  unspecified
REFERENCE   1  (bases 1 to 13330)
  AUTHORS   Renze
  TITLE     Direct Submission
  JOURNAL   Exported Saturday, Mar 9, 2024 from SnapGene 5.0.8
            https://www.snapgene.com
COMMENT     mrl CRISPR alleles:mrl-2 = 14bp deletionmrl-3 = 12bp 
            deletionpromoter sequences used are indicated as pMRLlong (3218bp) 
            and pMRLshort (562bp)
FEATURES             Location/Qualifiers
     source          1..13330
                     /organism="unspecified"
                     /mol_type="genomic DNA"
                     /note="color: #ffffff"
     gene            921..2752
                     /label=At5g14030
                     /note="/vntifkey=21"
                     /note="color: #a6acb3; direction: RIGHT"
     promoter        4458..7675
                     /label=UTP18prolong
                     /label=pMRLlong
                     /note="color: #ffffff"
     tRNA            4611..4683
                     /label=At5g14035
                     /note="color: #228b22; direction: RIGHT"
     gene            complement(4780..7207)
                     /label=At5g14040
                     /note="/vntifkey=21"
                     /note="color: #a6acb3; direction: LEFT"
     promoter        7114..7675
                     /label=UTP18proshort
                     /label=pMRLshort
                     /note="color: #ffffff"
     gene            join(7268..7510,7653..9464)
                     /label=At5g14050/UTP18
                     /label=At5g14050/MRL
                     /note="This forward directional feature has 2 segments:
                        1: 7268 .. 7510 / #a6acb3
                        2: 7653 .. 9464 / #a6acb3"
     misc_recomb     7349..7350
                     /label=insertion site
                     /label=insertion\site
                     /note="/vntifkey=86"
                     /note="color: #a6acb3"
     CDS             7676..9316
                     /codon_start=1
                     /label=MRL
                     /note="color: #993366"
                     /translation="MSLSQNAPKSKGIKREELKKQYEDVEDEEEIGSDDDLTRGKRRKT
                     EKEKQKLEESELVEMKKLENLIFGSLYSPVTFGKEEEEDGSALFHVDRSAVRQIPDYED
                     DGDDDEELSDEENGQVVAIRKGEAAWEDEEEKQINVDIASVNRLRKLRKEENEGLISGS
                     EYIARLRAHHAKLNPGTDWARPDSQIVDGESSDDDDTQDGGVDDILRTNEDLVVKSRGN
                     KLCAGRLEYSKLVDANAADPSNGPINSVHFHQNAQLLLTAGLDRRLRFFQIDGKRNTKI
                     QSIFLEDCPIRKAAFLPNGSQVIVSGRRKFFYSFDLEKAKFDKIGPLVGREEKSLEYFE
                     VSQDSNTIAFVGNEGYILLVSTKTKELIGTLKMNGSVRSLAFSEDGKHLLSSGGDGQVY
                     VWDLRTMKCLYKGVDEGSTCGTSLCSSLNGALFASGTDRGIVNIYKKSEFVGGKRKPIK
                     TVDNLTSKIDFMKFNHDAQILAIVSTMNKNSVKLVHVPSLTVFSNWPPPNSTMHYPRCL
                     DFSPGSGFMAMGNAAGKVLLYKLHHYQNA"
     variation       8055..8068
                     /label=mrl-2
                     /label=nonstandard type: mutation
                     /note="14bp crispr deletion "
                     /note="/vntifkey=62"
                     /note="color: #a6acb3"
     variation       8056..8067
                     /label=mrl-3
                     /label=nonstandard type: mutation
                     /note="12 bp deletion crispr sgRNA1"
                     /note="/vntifkey=62"
                     /note="color: #a6acb3"
     gene            9504..13330
                     /label=At5g14060
                     /label=At5g14060 - CARAB-AK-LYS
                     /label=At5g14060\-\CARAB-AK-LYS
                     /note="lysine sensitive apertaat kinase"
                     /note="/vntifkey=21"
                     /note="color: #a6acb3; direction: RIGHT"
ORIGIN
        1 acaaaatcat cctacacaac attgacatat atatatgtca aaataaggat gttttggaac
       61 aacctgaagc agatagatcc ggattaattt tgaagctcta agtaaaatat aaaaagaaca
      121 atctggaaga gagaatctca gagagctaac cagaagagat aagtaagcat gtgatgatgg
      181 gaagagaaga tttactcagg tttcagagtt cgatgcaaat ccctccacat gctcttatat
      241 tcaacgatag atatacgtga tttagttaac caacaaagga aaatcacatg cctttcggtt
      301 taatccaagt tttaattatg tttcttacgg gtagctgtga attcttattc tatgtcccca
      361 cccacttgcc tactttttat tggctctcct gttttagttt tagtacttcc ttcctcgttg
      421 acttctttcc ttaactttcc cgccaccttg attaattgaa tcaaatcaac tttatcagtt
      481 tttaccctct tttcttactc caaccaaaag attgttagaa atgaaaatga gattatggta
      541 acaaaacctc cattgattcg agtcaatatg tcttttgaat gatatgaatc gttggctatt
      601 acatcttaag tagactttat aattagacga gataattaat agacaaagtc atctatgatt
      661 ataaaagtat tagagaatat ttggatccaa tcgaaatgtg gtgtgggaaa agaaacatgt
      721 tagattgtgg caggagacag gctgtgttat cttcattgtt ctactgcaag tgcaaacaca
      781 cttcccttct ttaatttgga cggtatatta atacacttta ttattagaat gggcttttat
      841 aagtaggccc attatcaggt gaaaaacaat tgggcccatc attgactttt tttgttaatg
      901 ggtggtggtg gtggtgatta atatcgtcgt cggaggtttc ttgagctgaa gaaaacattc
      961 gtagatctat ttccgcatct gcttaaacac ctacatcgtc gtagatcgca aaccatggcc
     1021 gtcgctgtag ctaagcttct gatctccgcc atggcggttt tcatgcttgt ttctgcttcg
     1081 ttcgcgacct cggaagtgcc gttcatggtg gttcacaaga aagccactct caacaggctc
     1141 aaatctggcg ccgaacgcgt ctccgtttcc tacgacatct ataaccaagg atcctcgtta
     1201 gttctctatc cttcatctag ttatttcccg aatccgtttg atttctccat tttcatttcc
     1261 gatccgtgtt aatttctgat tgcatggaga gattggtcaa tgtagaatta ggagattatg
     1321 cttgagctat cattagatct accgtatgcg tatcagttaa acgaaacgcc atttgatctg
     1381 atctcattgt ttatcggaat tttggatttg gtttgtgaat tttgtatctg ccggctacga
     1441 tgactttgag atttttaatg aatgtcagct aaaagcgtca gatatttgtg gtgtttgctc
     1501 tcaggtcggc gtatgatgtg actctgacag ataatagctg ggataaaaag acttttgaag
     1561 ttgttaatgg aaacacttca aaatcatggg aaagacttga tgcgtgagtt tcttcctcaa
     1621 tcataaaatc ttatattggc ctgctttagc ttttactctc gtcactaatc taatatttgc
     1681 tgtgcagagg aggtattctg tctcattcta tcgaattgga ggccaaggtt aaaggagtct
     1741 tctacggtgc tcctgctgtc gttactttcc gcatccccac taagccagct cttcaggttt
     1801 gccattttta agctcccttc attctagttc ttggaactgg ttgaagcaat aaacctcccc
     1861 aattaatctt tctaatcaga attactttct gttgttgtgg ccgttatttt actaaatatt
     1921 tggttttgtg atgtaatcgt gtattatggt tttattgttt gtaggaagca tactcaactc
     1981 cactactacc tctagatatc ctcgcagaca aacctccaac gaaacctttg gacgtggtaa
     2041 atttgacctt ctaaggacta ttctttcaat catctagtca gagttttttt cttttcttct
     2101 caatattgac tttcattgct atcttctgtt gtgtcttgga tgttgctctt gatgctgcca
     2161 aaataatctc aggccaaggt aactcaatga ccgatgtgta attctcactt cccagtgaaa
     2221 tcatcaaata tatatcagtt tctcatatta ccgtgtttca attgttgcag aggttgctgg
     2281 cgaaatatgg atcactcgtc tccgtgatct ccatggtggt ttgtttcata tacttggtgg
     2341 caacacctaa gtccaacgta tcaaaggcaa gcagcaagaa gaagcgttaa gttagtgaaa
     2401 tgaaaggtga gaaaggttgg tacggtgctg ttttctgttt aacagttaaa cacagtttca
     2461 aaacttgtaa gaattagaga acacacttta attttggtgt tgcagaggac atacttcaag
     2521 ttcaaagagt tattttggtt ttacttaatc tctttgtgag agcatagtca tggagttctc
     2581 ttttatttgg gttatgcctt ttgcttatgg ttttggtagc attatctttt acacatgttg
     2641 ataatctttg ttgtgttaac ttgtgtttgt ttctgtctag tttcattgcc tgttctgttt
     2701 gctttgtagt ctgtttaata ccacattttt atttgttgtt gttgtagagt ctagtctggt
     2761 tattggttaa gtattatgat ttcgcttaga agtttttttc tgttttgata attgctatgt
     2821 tttcttttgt tgaagtttga aaaagagatt cttgcttaaa attgaaagag ctgttgggat
     2881 gtatatgttt gctgtgttga tcccattgag attgcataaa ttgttatgtg ctttatcgtt
     2941 cgtgattccc ttaaaagttg gcagatgtgt gattcccttc aatttaaagt tagcatgtta
     3001 ttagtataag cggagcagaa gagtaagttt gttatgctac taaaagaaag aagactaggt
     3061 ttgttaaaag ggatgtgact ggtcaggtgt ttaattggat tttgagtctg ttacaaacaa
     3121 catatagaag aatgtgtact aagtagctta taaacttctt taacgccttt atatggaaca
     3181 tttcttagat agcttttaag gtgttttgtt ttttgcttca gaaacctgta taaattaaaa
     3241 aaatgaggaa taattttgtt tataagatgc ttcgaaaacc tggatactac tattacttat
     3301 aagatgcttt taacaaaatt tgtaggtatc atatgtatta acctactagg catttgaaag
     3361 ccggtcctat agctctttcg ctttatgaat acttagaaac aattttgcac agacaaaaag
     3421 aattattgaa aatactacat gaaaaaaaaa aaagagaaac gatggtttgg gtcttaactt
     3481 tttcaagtta aacaaatttg actttgtttt tagaccaagt agtcaaataa gttgtgataa
     3541 gtttattttt ccgggttgga atagtgcagc ttttgccatg tttatcaaga gttcaagacg
     3601 ggattataca acaatcagac tagagttaaa agagataatc aataaagcac gcacaacttt
     3661 cacactatgt taatttaggg catgactggt ttaaacgcag tgggtgcggt tgcggttgcg
     3721 ttatcaagcg ttttgaacga ctggttgagc gtttgataat ggatgcgttt gcgaaaattt
     3781 tatgactggt aaaccagcgg gtacgatagt aattaaataa aaataaccaa aataaatata
     3841 atatattact attaaaagaa ataaaaatac aatatattat gataaactga taatattaga
     3901 aaaattgatt ttttgaccaa acaaaaatac aatatatcat ctcgtccggc caaatgattt
     3961 tctaatcgag aaaacaaatc gaaaaatgta ttcaatcaaa aaactcaaaa caatacaaaa
     4021 taaaataaaa acaacgatgc catgaaatag taaaagaatt acactagcta atgaatgaat
     4081 aaaaggatag atgatactta tgtttgattc ttgattttga ttttcatcgg atgccataat
     4141 tgagagaata gagttacaat atattgatta gggttttcta ataaaaataa gatatataaa
     4201 agattagatt attttaatta tagtgattag ggtttgggtg gaagccacaa ttattttaat
     4261 taattaaaaa aagattattc tttttaacct aaccgctacc gcccgcaacc gcaaacgctt
     4321 gcggaaagga gcttttgaaa actggcgatt tcgagcggtt taaagcgata tctagcggtt
     4381 tttatgattg gtgtcaatcg ctaacaaccg ctaccaaccg caaacgcagc gtttgcgggt
     4441 ggtagaggga gaaccaatca agtccttagt ccctcaatcg tcgtcgctca aaattactgg
     4501 tttgacaaca gatggttggt tgttagagcc tttagacgaa tggaatccaa ttgcaagggt
     4561 acatctgtta attgggatca aactgttaag taacttagtt gggcaacaaa gcccgtctag
     4621 ctcagttggt agagcgcaag gctcttaacc ttgtggtcgt gggttcgagc cccacggtgg
     4681 gcgacgttgt tttttttatc atatgtttat taatcatttg cctacataat attttcctta
     4741 tgttagcgct tagcggttaa acgtatacat atgattagta ttcaagatct atctatgatt
     4801 tgatgtttta aaacgagatt ttatataatc tctaaaacaa aaaagtaaaa taatagatag
     4861 agcaaccaaa agagaatttc aactgaaact gaataaaaag tagtgagtgg gtgtatgccc
     4921 actctctcta tcttggagtg tgtccctctc atcttttaag attacatcac acaaagaaaa
     4981 aaaggacaag aaacaatagg aagagagtat gtaaagagag agagagcact atcctgaatt
     5041 caggaacaca aatttcaaaa aaaacaaaaa tgataaagtt caaatcagga agaaattgag
     5101 cttactcact cttcctcatc accgtatggt ttctcttatt tttccaaaca aaaatcctac
     5161 cccatcgaac tcctaataac ctttttcgtc attgtttagg ctttggcttc agtagctgcg
     5221 atggcaggag ctggagcaac accaccagtg gttggcctga ataccaaatc aaaagaattg
     5281 agagttttgc attttgaagg tacaattaag gtacgaaagt aagtgaagag agagaggaac
     5341 ttacaggcca acaaacactt tgaaggcatc gtataatccc cactgtgctc cagtcaacgt
     5401 cccgatcatc acaattctaa gaggaagccc tcttgtgaac agtcccacca taccaatctt
     5461 cttcaccgcc tgcaacatgt catttacaaa cattaaatat tatttctacc gtaacagaaa
     5521 tcaatagctt gtatacaact accaaaccac agccattcta gcattaggct attgtattca
     5581 aacatagtga cttacatctc caacggttgc tcccttagcg ttgttgagga atgacactag
     5641 attgtctgct ggatgagaaa cgatggcaca gaacactccg gcaacgtaac ctccggcaaa
     5701 actcactccg agttgcagac ctttgctgca ctcactcttt gggttgggga ttgcgtactt
     5761 gtaaatcatc tcaacaatgg tctcaaagga agcaaacttc atcatagtgt ctgtaaaatt
     5821 catagatatc atcaccacct tttgctttta aagaactaca tatgtttcat caataaacaa
     5881 aaaaaaaaaa aaaaaaagat tgtgcaacag gttgcaaaat agaggccaga acttacaagg
     5941 aatctgacgt ccccagagtg gagcaagacc cttatacaag ctgcaaaaaa atcagaaatc
     6001 agaccaaaag gctagcagta acaagggaga taatgttatt ggtattgaaa aactcaccct
     6061 ccgtatcctt cggacttgat aaacttggga aatccatcag acatccccct agcaaatcca
     6121 ggctgtgtct gaacacgaac cttcacagct tcaaatgggc aaagtgcaat atcggcaatg
     6181 atctcagcag aagcagaacc agcaaggtag atgagagtct tgtatttggc agtgtactca
     6241 ggtccagcaa ggtcagagta agtcttctta aagtactcgt agaatccaaa cttgcaggca
     6301 ccctgagcac tgtaacccaa aagagtagga acccatccac ggaaaaagcc tttgactcct
     6361 tgctctttca gcaaaattcc aaaaccagac gagatgctct tgtacttcgc tggatcaatc
     6421 tggataacaa gatatatcag ttttgcaaga ccaagtgaac cattcaacac ataacacgtc
     6481 aagtaacaat atttcgaaag aagaaccaga aatcagacca tattaacgta tattgaaata
     6541 gaatgattca tatataacat ggaaatggat agacgaagat gcgtttatca gagatcaaac
     6601 aattcttcag atattgaaat caaacacaaa accaatagtc aggaaaacaa caaagcgata
     6661 aagaaaatca aatcacagat ctagcaacac agatctcact acctaaacaa cacaggaaca
     6721 cagatccaca aacatgagct cagaaaacaa acgaaagaca acggatctaa aggttacata
     6781 cctgcatatt gcacttgacg agatcgagag gagtcacggt catgtgagta agaccacagc
     6841 tgagaattcc accaaaggta caagcagcgt agaaggcagg tgaatacatc tcgatcccct
     6901 tccctggctc ggtgggagat gcaataagga aattcttccg agaaatcatc gacgtaggag
     6961 aggaacgcgg ggccggagaa ggagatttct cgaatgcagc gttggagttg gaattgagca
     7021 cctggtcgag gaggaaagat ctcggagatg aagatgatga atagaggaag ctcgggatca
     7081 gagaattctt cggagattcc atggcggcgg cggaggaagg agatggagat agcgtttgaa
     7141 atgagagacg gaggcgatgt ttgattcccg atctcactca cgctttgcca aaaccaaaag
     7201 caccaatgag gtattaactc tcgaaactcg ggctttattg ggcaaatgga atctgatgga
     7261 acaaggcata tactttgcga taattacgaa agtgacattg ttattttacc tgtcttggcc
     7321 catgggcttt ttcaagagac ataagacccg ttgacccatt aaagggctgt attaacgaca
     7381 agttccaatt tttatttgtt tatcttttgt tggaaaatga aattctaaaa ccctaaaaaa
     7441 tccaaccaga agggtagaag ctctctcgcc gacaattacc ggctacaagg tttctctgct
     7501 cgtcaacgtt gtaagttatt tcttcattgt aatcaaattt gtgcatgaat taggtcaaat
     7561 tagtagcttt tgtagtaatt cttcccgaaa ttagagctta attacggatt gataacgagc
     7621 ttgcgaatct tatcgttgtt tgtttcatgc agctctgaat tagtggtatt gaaagatgag
     7681 cttatctcag aatgctccga aaagtaaggg tattaaaaga gaggagctca agaaacagta
     7741 cgaagatgtt gaagatgagg aagagattgg gtccgatgat gatctcacta ggggaaagag
     7801 aagaaagaca gagaaggaga agcagaagct agaagaatcg gaactggttg aaatgaaaaa
     7861 gcttgagaat ttgatattcg ggtcactcta ctctcctgtt acgtttggta aggaagaaga
     7921 agaagatggt tcggctttgt ttcatgtaga ccgttctgct gtgaggcaga ttcctgacta
     7981 cgaggatgat ggtgatgatg atgaagagct ttctgatgaa gagaatggtc aagttgtggc
     8041 aattagaaag ggagaagctg cctgggagga tgaagaagag aaacagataa acgttgatat
     8101 agctagtgtc aaccgtctaa ggaagctaag gaaagaggag aatgagggtt tgatctctgg
     8161 gtctgagtac attgcaaggc tgagggctca tcatgctaag ctaaacccgg ggactgattg
     8221 ggctcggcca gattctcaaa tagttgatgg agagtcttca gatgatgatg atactcagga
     8281 tggaggagtt gatgatatcc ttcgaacgaa tgaagatctt gtggtgaagt ctcgtggtaa
     8341 caagctgtgt gctggtcgtc ttgaatactc taagcttgtg gatgccaatg cagcggatcc
     8401 ttcaaatggt ccaataaact ctgtccactt ccatcagaac gctcagctgc ttctcactgc
     8461 tggattggat cgacggttaa ggtttttcca gattgatgga aagaggaaca ccaagatcca
     8521 gagcattttt cttgaggact gtcccattcg taaagcggct ttcttgccca atggctctca
     8581 ggtcattgtc tccggaagaa gaaagttctt ttacagcttt gatttggaga aggcaaagtt
     8641 tgacaaaatt ggccctttgg ttggtagaga ggagaaaagc ttggaatatt tcgaggtgtc
     8701 acaagactct aacaccatag cttttgttgg caacgaaggt tatatcttac ttgtgtctac
     8761 aaaaacaaaa gagctgatag gaaccctaaa gatgaatggt tcagttaggt ctttagcatt
     8821 tagtgaagat gggaagcatt tgctgagctc aggaggtgac gggcaagtct atgtctggga
     8881 tctgagaaca atgaaatgct tatacaaagg cgtggatgaa ggcagcactt gtggcacttc
     8941 tctttgcagt tcgcttaacg gagcattgtt tgcttctgga accgacagag gaatcgtaaa
     9001 catttacaag aaatctgagt ttgtgggagg caaaagaaag ccgataaaga cagtggacaa
     9061 tctcacatcc aagatagatt tcatgaagtt caaccatgat gctcagattc tagctatagt
     9121 ctctacaatg aacaaaaaca gtgtaaagct agtccatgtt ccatccctaa ccgtcttctc
     9181 aaactggccg ccaccaaaca gcacaatgca ttaccctcgc tgcctagact tcagccccgg
     9241 aagtggcttc atggctatgg ggaacgctgc cggaaaagtt ttgctgtata aactccatca
     9301 ttaccagaat gcttgaagtg gtctttaaca agggcagttt tgggattgtt gtgtttcctc
     9361 tttttttgtc gcaagtactc tttatgttat caattttcct atccaattat cgatcaatga
     9421 aaaattttct ttctgattct tgggattgag tgggccaagt tttgttttct cacgattttg
     9481 acagcatcaa ccacttattt ggtactatca tctaaaaata aaaatgcagg agaaaaagaa
     9541 agatgtcaac attatttcat ggattaacac aaagtacaaa ttttagtaga gtggcttact
     9601 aatagctgaa agggtatctc gacccagaga ttgaatctga accgtccatt ctgggaaggg
     9661 caaacaaaac agtgtttgtg tctcacgttc tcttccttct ctaatagagt cttaagccgc
     9721 tttttcactc cttaaaccca aaaaaaaaca ttagtactat ttccttcgga gcctggccgg
     9781 cgaatccgac aggtcgtttc agctgtgtcc gaaggaaagt tccaattttt atctgttttt
     9841 cttcacggaa atccagttaa ggtaattgtc tacatttctc gatttacttt ggtttctctg
     9901 ggttttgctg ttttcttttc taatttctcg aatgattcat catttcttgc atttggggtg
     9961 atgaagaagc acaagtttac acattttctg gtttatatgc ttcacaagtg cttctcttat
    10021 gatgttgttt attagtattg gttgtttgat ttcactgaaa attagtcagt caacttacag
    10081 tgtattaatt ggttcaataa atttttcata attcatttct taacatgatt ttacctcatt
    10141 cattatattt atagatttag atcccttgat aatgatctga tattctttct gtgaatttga
    10201 aagttgcagg tttccacatt gcacagctgt accatttgtc gagatcacaa cacgcaagtc
    10261 tcttagattt agcaagctta tggcttcatt gcagttgtac ggagttaaaa ctccagggct
    10321 tgctttaagt tcaaagaggc ttgagtttgc ttcaaagggg gcatgttttt cagttacgtt
    10381 gccctcaagt agtgctgtct ttagagacgt agagcattct tgtaggaata taggtttgag
    10441 agttagttgt gaagctctaa gagtcgattt gcttcaaaga aaagagcctg agacgtgcga
    10501 ttcaagcgga actggcaaag agttgacatg tgtaatgaaa tttggcggtt catcagtgga
    10561 atcagcagag aggatgaaag aagttgccaa tcttatactc agctttccag atgagaggcc
    10621 cgtcattgtg ctatcagcaa tgggaaagac gactaataag cttttgaagg taatacaact
    10681 atactaatct tttctacgtc ttccttatga cgtttttgtt atcggtagag tgattatttt
    10741 cttggttttc cgcttttgtt aggctggaga gaaggctgtt acttgcggtg tcactaacgt
    10801 agaaagtatt gaagaattga gctttataaa ggaactccat ttaaggttaa agaaaacaat
    10861 gttatctcat gtgtatttga ttgttatcta gtgttcacag tccaaattta gccttattct
    10921 catgggaaat aaaattctct atgttcagaa ctgctcatga gcttggagtg gaaacaacgg
    10981 ttattgaaag taagtacctt ggttctcgtt ctcctattgt agtttcagaa ttttgctttg
    11041 ctcattcagt tgagtttttc ttatctgaat ccgtttttct ggttaattta tttgtagaac
    11101 acctagaagg actacaccag cttctcaaag gcatatcaat gatgaaagag ctaaccttac
    11161 gcacaaggga ctacttggtt tcatttggag agtgcatgtc cacaaggctt ttctctgcgt
    11221 atctcaataa aattggccac aaagcgcgtc aagtatgttg ctttataaca ctctggtcct
    11281 agcataacct tggccctgca tataattgct gcattcatca tacagattac agaaacttga
    11341 gagtgtgtca atgctcacaa gtatgtactc taacatgagt ttagttcatt acttgatgag
    11401 ttgtttgctt gttgttggca gtatgatgca tttgagatcg gatttatcac cacagacgac
    11461 tttactaatg ctgatatact tgaagcaaca taccctgccg tctcaaaaac acttgttggc
    11521 gactggagca aggaaaatgc agtccctgtt gttactggct acctcggaaa ggtttatatt
    11581 tttctgactt tttatgttgt tctcgtggat caagaaatat gtggtgctca actcgggttc
    11641 tcatctattc tataaattgg aatgggttct gcacaagagt tgttttgctt attgtatcaa
    11701 ttttgaaaac aaaacttcat tctcgtatgc atgtgtttct gcagggatgg aggtcttgtg
    11761 ctatcactac gctgggtagg ggtggcagtg atttgacagc tacaacgatt gggaaagcgc
    11821 taggactgcg ggaaattcag gtatttgatg gctttggcca agattgcatc atgtagatga
    11881 aattttgtta aacaatgatt ttttaatata ggtttggaaa gatgtggatg gagttttgac
    11941 ttgtgatcct aacatatatc ctggagctca atctgttccg tacttaacgt tcgatgaggc
    12001 agctgagctt gcttactttg gtgcccaggt aatctcgtag attagctatg cactatgctg
    12061 atgagttctt ttctgtcaga tggctgagca tattcctctt ccattgcagg tgttgcatcc
    12121 actgtctatg aggccagcaa gagatggcga cattcctgtg agggttaaga actcgtacaa
    12181 ccccactgct ccaggaactg tcatcaccag atcaagagac atgagtaagg ttcgtgaaac
    12241 agatgtgttt ttttaactcc ttatatcaaa atatcaatga ccttttcctc ctttaattcc
    12301 ttgtaggctg tgctaaccag cattgttctg aaacgtaatg tgaccatgtt ggacatagca
    12361 agcacccgta tgcttggcca atatggtttc cttgccaagg taatataatt ggataatgat
    12421 atctttattc gactttgttt aatatctcac tggaagcata ctcactgtct cgtgtgcagg
    12481 tgtttaccac atttgaagat ttaggtatat cggttgatgt tgtggcaaca agtgaagtta
    12541 gtatatcatt gacattggat ccagcaaagc tctggggtag agagttaatt cagcgagtaa
    12601 atgtaatact cctttgactt tgatagattg tttcttttgt gagggtcata tgtggtattg
    12661 gttaaaggga ctgggtgtga acaggaactg gataatttgg tggaagagct agagaagatt
    12721 gctgttgtga aactacttca acgcagatca atcatctctc tcataggaaa tgttcagaaa
    12781 tcctcactca tattagagaa ggtgagtgag agtaacatgt cttgtgttct cttttgaatt
    12841 ttgaagtttt aatttagtgg gaatggaatg aatgacaaaa caggtgttcc aagtatttag
    12901 aagcaatgga gtgaatgtgc agatgatctc gcagggtgca tctaaggtta gatggaatcc
    12961 gctgctacat gatagtgaat gaatatggtt tacttatggt tatagtgaat ggggatatgt
    13021 gtgtgtgtgt gtgtgtgttt caggtaaaca tctcattgat agtgaatgat gaagaggcag
    13081 agcaatgtgt gagggctctc cactccgcct tctttgagac cgatccttag tgcaacacag
    13141 agcacccatc tctctccttc aactctgctt ctgtgcgtag tttaatgcta agaatgtgtc
    13201 aagacttgga actatttcaa attcttgtcc attgttgttg ttgttgttgt tgttgttgtg
    13261 atacaataca tcataatttg agccaaagcc tataatcttt taatttaaag agtacataga
    13321 caagctcaaa
//
