# Supplementary material for: Arabidopsis ribosomal RNA processing meerling mutants exhibit suspensor-derived polyembryony due to direct reprogramming of the suspensor
Source: Plant Cell. 2024 Mar 21;36(7):2550–69. doi: 10.1093/plcell/koae087 (PMC11218825; doi:10.1093/plcell/koae087)
Supplement: koae087_Supplementary_Data [file koae087_supplementary_data.zip › Supplemental file 2. mrl1 genomic region.gb]

LOCUS       Exported               20250 bp ds-DNA     linear   UNA 09-MAR-2024
DEFINITION  mrl-1 (mutant) genomic region.
ACCESSION   .
VERSION     .
KEYWORDS    .
SOURCE      natural DNA sequence
  ORGANISM  unspecified
REFERENCE   1  (bases 1 to 20250)
  AUTHORS   Renze
  TITLE     Direct Submission
  JOURNAL   Exported Saturday, Mar 9, 2024 from SnapGene 5.0.8
            https://www.snapgene.com
COMMENT     Promoter sequences used is indicated as pmrl-1 (2365bp) and 
            truncated pmrl-1 (1964bp)nnn indicates sequence not added in the 
            file for simplicity
FEATURES             Location/Qualifiers
     source          1..20250
                     /organism="unspecified"
                     /mol_type="genomic DNA"
                     /note="color: #ffffff"
     gene            921..2752
                     /label=At5g14030
                     /note="/vntifkey=21"
                     /note="color: #a6acb3; direction: RIGHT"
     tRNA            4611..4683
                     /label=At5g14035
                     /note="color: #228b22; direction: RIGHT"
     gene            complement(4780..7207)
                     /label=At5g14040
                     /note="/vntifkey=21"
                     /note="color: #a6acb3; direction: LEFT"
     misc_feature    7268..7349
                     /label=At5g14050/UTP18
                     /label=At5g14050/MRL
                     /note="color: #a6acb3"
     misc_feature    join(7350..12027,12228..14225)
                     /label=2Mb insertion chr I
                     /label=2Mb\insertion\chr\I
                     /note="/vntifkey=14"
                     /note="This feature has 2 segments:
                        1:  7350 .. 12027 / #a6acb3
                        2: 12228 .. 14225 / #a6acb3"
     gap             12028..12227
                     /estimated_length=200
                     /note="color: #dcdcdc"
     promoter        12231..14595
                     /label=mrl-1pro
                     /label=pmrl-1
                     /note="color: #ffffff"
     promoter        12632..14595
                     /label=truncated mrl-1pro
                     /note="color: #ffffff"
     exon            13454..13710
                     /label=At5g01830.2 Exon1
                     /note="color: #708090"
     intron          13711..14219
                     /label=At5g01830.2 Intron1
                     /note="color: #------"
     misc_recomb     14226..14269
                     /label=unknown sequence
                     /label=unknown insert
                     /label=unknown\insert
                     /note="/vntifkey=86"
                     /note="color: #a6acb3"
     gene            join(14270..14430,14573..16384)
                     /label=At5g14050/UTP18
                     /label=At5g14050/MRL
                     /note="This forward directional feature has 2 segments:
                        1: 14270 .. 14430 / #a6acb3
                        2: 14573 .. 16384 / #a6acb3"
     CDS             14596..16236
                     /codon_start=1
                     /label=UTP18 cds
                     /note="color: #993366"
                     /translation="MSLSQNAPKSKGIKREELKKQYEDVEDEEEIGSDDDLTRGKRRKT
                     EKEKQKLEESELVEMKKLENLIFGSLYSPVTFGKEEEEDGSALFHVDRSAVRQIPDYED
                     DGDDDEELSDEENGQVVAIRKGEAAWEDEEEKQINVDIASVNRLRKLRKEENEGLISGS
                     EYIARLRAHHAKLNPGTDWARPDSQIVDGESSDDDDTQDGGVDDILRTNEDLVVKSRGN
                     KLCAGRLEYSKLVDANAADPSNGPINSVHFHQNAQLLLTAGLDRRLRFFQIDGKRNTKI
                     QSIFLEDCPIRKAAFLPNGSQVIVSGRRKFFYSFDLEKAKFDKIGPLVGREEKSLEYFE
                     VSQDSNTIAFVGNEGYILLVSTKTKELIGTLKMNGSVRSLAFSEDGKHLLSSGGDGQVY
                     VWDLRTMKCLYKGVDEGSTCGTSLCSSLNGALFASGTDRGIVNIYKKSEFVGGKRKPIK
                     TVDNLTSKIDFMKFNHDAQILAIVSTMNKNSVKLVHVPSLTVFSNWPPPNSTMHYPRCL
                     DFSPGSGFMAMGNAAGKVLLYKLHHYQNA"
     gene            16424..20250
                     /label=At5g14060
                     /label=At5g14060 - CARAB-AK-LYS
                     /label=At5g14060\-\CARAB-AK-LYS
                     /note="lysine sensitive apertaat kinase"
                     /note="/vntifkey=21"
                     /note="color: #a6acb3; direction: RIGHT"
ORIGIN
        1 acaaaatcat cctacacaac attgacatat atatatgtca aaataaggat gttttggaac
       61 aacctgaagc agatagatcc ggattaattt tgaagctcta agtaaaatat aaaaagaaca
      121 atctggaaga gagaatctca gagagctaac cagaagagat aagtaagcat gtgatgatgg
      181 gaagagaaga tttactcagg tttcagagtt cgatgcaaat ccctccacat gctcttatat
      241 tcaacgatag atatacgtga tttagttaac caacaaagga aaatcacatg cctttcggtt
      301 taatccaagt tttaattatg tttcttacgg gtagctgtga attcttattc tatgtcccca
      361 cccacttgcc tactttttat tggctctcct gttttagttt tagtacttcc ttcctcgttg
      421 acttctttcc ttaactttcc cgccaccttg attaattgaa tcaaatcaac tttatcagtt
      481 tttaccctct tttcttactc caaccaaaag attgttagaa atgaaaatga gattatggta
      541 acaaaacctc cattgattcg agtcaatatg tcttttgaat gatatgaatc gttggctatt
      601 acatcttaag tagactttat aattagacga gataattaat agacaaagtc atctatgatt
      661 ataaaagtat tagagaatat ttggatccaa tcgaaatgtg gtgtgggaaa agaaacatgt
      721 tagattgtgg caggagacag gctgtgttat cttcattgtt ctactgcaag tgcaaacaca
      781 cttcccttct ttaatttgga cggtatatta atacacttta ttattagaat gggcttttat
      841 aagtaggccc attatcaggt gaaaaacaat tgggcccatc attgactttt tttgttaatg
      901 ggtggtggtg gtggtgatta atatcgtcgt cggaggtttc ttgagctgaa gaaaacattc
      961 gtagatctat ttccgcatct gcttaaacac ctacatcgtc gtagatcgca aaccatggcc
     1021 gtcgctgtag ctaagcttct gatctccgcc atggcggttt tcatgcttgt ttctgcttcg
     1081 ttcgcgacct cggaagtgcc gttcatggtg gttcacaaga aagccactct caacaggctc
     1141 aaatctggcg ccgaacgcgt ctccgtttcc tacgacatct ataaccaagg atcctcgtta
     1201 gttctctatc cttcatctag ttatttcccg aatccgtttg atttctccat tttcatttcc
     1261 gatccgtgtt aatttctgat tgcatggaga gattggtcaa tgtagaatta ggagattatg
     1321 cttgagctat cattagatct accgtatgcg tatcagttaa acgaaacgcc atttgatctg
     1381 atctcattgt ttatcggaat tttggatttg gtttgtgaat tttgtatctg ccggctacga
     1441 tgactttgag atttttaatg aatgtcagct aaaagcgtca gatatttgtg gtgtttgctc
     1501 tcaggtcggc gtatgatgtg actctgacag ataatagctg ggataaaaag acttttgaag
     1561 ttgttaatgg aaacacttca aaatcatggg aaagacttga tgcgtgagtt tcttcctcaa
     1621 tcataaaatc ttatattggc ctgctttagc ttttactctc gtcactaatc taatatttgc
     1681 tgtgcagagg aggtattctg tctcattcta tcgaattgga ggccaaggtt aaaggagtct
     1741 tctacggtgc tcctgctgtc gttactttcc gcatccccac taagccagct cttcaggttt
     1801 gccattttta agctcccttc attctagttc ttggaactgg ttgaagcaat aaacctcccc
     1861 aattaatctt tctaatcaga attactttct gttgttgtgg ccgttatttt actaaatatt
     1921 tggttttgtg atgtaatcgt gtattatggt tttattgttt gtaggaagca tactcaactc
     1981 cactactacc tctagatatc ctcgcagaca aacctccaac gaaacctttg gacgtggtaa
     2041 atttgacctt ctaaggacta ttctttcaat catctagtca gagttttttt cttttcttct
     2101 caatattgac tttcattgct atcttctgtt gtgtcttgga tgttgctctt gatgctgcca
     2161 aaataatctc aggccaaggt aactcaatga ccgatgtgta attctcactt cccagtgaaa
     2221 tcatcaaata tatatcagtt tctcatatta ccgtgtttca attgttgcag aggttgctgg
     2281 cgaaatatgg atcactcgtc tccgtgatct ccatggtggt ttgtttcata tacttggtgg
     2341 caacacctaa gtccaacgta tcaaaggcaa gcagcaagaa gaagcgttaa gttagtgaaa
     2401 tgaaaggtga gaaaggttgg tacggtgctg ttttctgttt aacagttaaa cacagtttca
     2461 aaacttgtaa gaattagaga acacacttta attttggtgt tgcagaggac atacttcaag
     2521 ttcaaagagt tattttggtt ttacttaatc tctttgtgag agcatagtca tggagttctc
     2581 ttttatttgg gttatgcctt ttgcttatgg ttttggtagc attatctttt acacatgttg
     2641 ataatctttg ttgtgttaac ttgtgtttgt ttctgtctag tttcattgcc tgttctgttt
     2701 gctttgtagt ctgtttaata ccacattttt atttgttgtt gttgtagagt ctagtctggt
     2761 tattggttaa gtattatgat ttcgcttaga agtttttttc tgttttgata attgctatgt
     2821 tttcttttgt tgaagtttga aaaagagatt cttgcttaaa attgaaagag ctgttgggat
     2881 gtatatgttt gctgtgttga tcccattgag attgcataaa ttgttatgtg ctttatcgtt
     2941 cgtgattccc ttaaaagttg gcagatgtgt gattcccttc aatttaaagt tagcatgtta
     3001 ttagtataag cggagcagaa gagtaagttt gttatgctac taaaagaaag aagactaggt
     3061 ttgttaaaag ggatgtgact ggtcaggtgt ttaattggat tttgagtctg ttacaaacaa
     3121 catatagaag aatgtgtact aagtagctta taaacttctt taacgccttt atatggaaca
     3181 tttcttagat agcttttaag gtgttttgtt ttttgcttca gaaacctgta taaattaaaa
     3241 aaatgaggaa taattttgtt tataagatgc ttcgaaaacc tggatactac tattacttat
     3301 aagatgcttt taacaaaatt tgtaggtatc atatgtatta acctactagg catttgaaag
     3361 ccggtcctat agctctttcg ctttatgaat acttagaaac aattttgcac agacaaaaag
     3421 aattattgaa aatactacat gaaaaaaaaa aaagagaaac gatggtttgg gtcttaactt
     3481 tttcaagtta aacaaatttg actttgtttt tagaccaagt agtcaaataa gttgtgataa
     3541 gtttattttt ccgggttgga atagtgcagc ttttgccatg tttatcaaga gttcaagacg
     3601 ggattataca acaatcagac tagagttaaa agagataatc aataaagcac gcacaacttt
     3661 cacactatgt taatttaggg catgactggt ttaaacgcag tgggtgcggt tgcggttgcg
     3721 ttatcaagcg ttttgaacga ctggttgagc gtttgataat ggatgcgttt gcgaaaattt
     3781 tatgactggt aaaccagcgg gtacgatagt aattaaataa aaataaccaa aataaatata
     3841 atatattact attaaaagaa ataaaaatac aatatattat gataaactga taatattaga
     3901 aaaattgatt ttttgaccaa acaaaaatac aatatatcat ctcgtccggc caaatgattt
     3961 tctaatcgag aaaacaaatc gaaaaatgta ttcaatcaaa aaactcaaaa caatacaaaa
     4021 taaaataaaa acaacgatgc catgaaatag taaaagaatt acactagcta atgaatgaat
     4081 aaaaggatag atgatactta tgtttgattc ttgattttga ttttcatcgg atgccataat
     4141 tgagagaata gagttacaat atattgatta gggttttcta ataaaaataa gatatataaa
     4201 agattagatt attttaatta tagtgattag ggtttgggtg gaagccacaa ttattttaat
     4261 taattaaaaa aagattattc tttttaacct aaccgctacc gcccgcaacc gcaaacgctt
     4321 gcggaaagga gcttttgaaa actggcgatt tcgagcggtt taaagcgata tctagcggtt
     4381 tttatgattg gtgtcaatcg ctaacaaccg ctaccaaccg caaacgcagc gtttgcgggt
     4441 ggtagaggga gaaccaatca agtccttagt ccctcaatcg tcgtcgctca aaattactgg
     4501 tttgacaaca gatggttggt tgttagagcc tttagacgaa tggaatccaa ttgcaagggt
     4561 acatctgtta attgggatca aactgttaag taacttagtt gggcaacaaa gcccgtctag
     4621 ctcagttggt agagcgcaag gctcttaacc ttgtggtcgt gggttcgagc cccacggtgg
     4681 gcgacgttgt tttttttatc atatgtttat taatcatttg cctacataat attttcctta
     4741 tgttagcgct tagcggttaa acgtatacat atgattagta ttcaagatct atctatgatt
     4801 tgatgtttta aaacgagatt ttatataatc tctaaaacaa aaaagtaaaa taatagatag
     4861 agcaaccaaa agagaatttc aactgaaact gaataaaaag tagtgagtgg gtgtatgccc
     4921 actctctcta tcttggagtg tgtccctctc atcttttaag attacatcac acaaagaaaa
     4981 aaaggacaag aaacaatagg aagagagtat gtaaagagag agagagcact atcctgaatt
     5041 caggaacaca aatttcaaaa aaaacaaaaa tgataaagtt caaatcagga agaaattgag
     5101 cttactcact cttcctcatc accgtatggt ttctcttatt tttccaaaca aaaatcctac
     5161 cccatcgaac tcctaataac ctttttcgtc attgtttagg ctttggcttc agtagctgcg
     5221 atggcaggag ctggagcaac accaccagtg gttggcctga ataccaaatc aaaagaattg
     5281 agagttttgc attttgaagg tacaattaag gtacgaaagt aagtgaagag agagaggaac
     5341 ttacaggcca acaaacactt tgaaggcatc gtataatccc cactgtgctc cagtcaacgt
     5401 cccgatcatc acaattctaa gaggaagccc tcttgtgaac agtcccacca taccaatctt
     5461 cttcaccgcc tgcaacatgt catttacaaa cattaaatat tatttctacc gtaacagaaa
     5521 tcaatagctt gtatacaact accaaaccac agccattcta gcattaggct attgtattca
     5581 aacatagtga cttacatctc caacggttgc tcccttagcg ttgttgagga atgacactag
     5641 attgtctgct ggatgagaaa cgatggcaca gaacactccg gcaacgtaac ctccggcaaa
     5701 actcactccg agttgcagac ctttgctgca ctcactcttt gggttgggga ttgcgtactt
     5761 gtaaatcatc tcaacaatgg tctcaaagga agcaaacttc atcatagtgt ctgtaaaatt
     5821 catagatatc atcaccacct tttgctttta aagaactaca tatgtttcat caataaacaa
     5881 aaaaaaaaaa aaaaaaagat tgtgcaacag gttgcaaaat agaggccaga acttacaagg
     5941 aatctgacgt ccccagagtg gagcaagacc cttatacaag ctgcaaaaaa atcagaaatc
     6001 agaccaaaag gctagcagta acaagggaga taatgttatt ggtattgaaa aactcaccct
     6061 ccgtatcctt cggacttgat aaacttggga aatccatcag acatccccct agcaaatcca
     6121 ggctgtgtct gaacacgaac cttcacagct tcaaatgggc aaagtgcaat atcggcaatg
     6181 atctcagcag aagcagaacc agcaaggtag atgagagtct tgtatttggc agtgtactca
     6241 ggtccagcaa ggtcagagta agtcttctta aagtactcgt agaatccaaa cttgcaggca
     6301 ccctgagcac tgtaacccaa aagagtagga acccatccac ggaaaaagcc tttgactcct
     6361 tgctctttca gcaaaattcc aaaaccagac gagatgctct tgtacttcgc tggatcaatc
     6421 tggataacaa gatatatcag ttttgcaaga ccaagtgaac cattcaacac ataacacgtc
     6481 aagtaacaat atttcgaaag aagaaccaga aatcagacca tattaacgta tattgaaata
     6541 gaatgattca tatataacat ggaaatggat agacgaagat gcgtttatca gagatcaaac
     6601 aattcttcag atattgaaat caaacacaaa accaatagtc aggaaaacaa caaagcgata
     6661 aagaaaatca aatcacagat ctagcaacac agatctcact acctaaacaa cacaggaaca
     6721 cagatccaca aacatgagct cagaaaacaa acgaaagaca acggatctaa aggttacata
     6781 cctgcatatt gcacttgacg agatcgagag gagtcacggt catgtgagta agaccacagc
     6841 tgagaattcc accaaaggta caagcagcgt agaaggcagg tgaatacatc tcgatcccct
     6901 tccctggctc ggtgggagat gcaataagga aattcttccg agaaatcatc gacgtaggag
     6961 aggaacgcgg ggccggagaa ggagatttct cgaatgcagc gttggagttg gaattgagca
     7021 cctggtcgag gaggaaagat ctcggagatg aagatgatga atagaggaag ctcgggatca
     7081 gagaattctt cggagattcc atggcggcgg cggaggaagg agatggagat agcgtttgaa
     7141 atgagagacg gaggcgatgt ttgattcccg atctcactca cgctttgcca aaaccaaaag
     7201 caccaatgag gtattaactc tcgaaactcg ggctttattg ggcaaatgga atctgatgga
     7261 acaaggcata tactttgcga taattacgaa agtgacattg ttattttacc tgtcttggcc
     7321 catgggcttt ttcaagagac ataagacccg acatctaagt agttgccaaa acttttttta
     7381 tttcctgttt atatcaacat agtacatgat tcagagttga tgagagatcg atctctgtct
     7441 ccatgaacac accaatttgt tcttgtgtgt atgctcatag ggattgtttt ctatacacaa
     7501 gatttccaca ttcttccttc taaagagatc actactattg aaacatcatc gtgataccgt
     7561 cttcgttcac cttgtggtat ctctagcaat tcatggaaat ccatacctac aatacacaaa
     7621 taaaacatca attcagataa caaatattta ctgaaatcgt ttttttcgaa tgtatgaatg
     7681 ttcaccatac cagctttctt agcagctcta aacaaaagct cttgcacaag gtgttgagct
     7741 ggatcccctt caggttgtaa tgtgatgaag agctcaacct ctgaaacagc ttcttcgttt
     7801 gtgaagtatt ggtagagacc atccgatgat agtattagaa accggtcctt ggaccctaat
     7861 ctgtggtggt agagagacgg taagcagttg atgtatggag acttcccaac gtaatcaatt
     7921 tggaacatct caagaagtgc attgttccat ttaggctgca aaataacata accaaactgt
     7981 catcagactg aagatcacac atactcaaac atcataacta aagtcagatg aatatttcat
     8041 acctgcttaa ggaaaccagc accaaacgct cttgtgacct ttaaggagcc tttaacccgt
     8101 tcattcgtta ccgcggtaac atcatcggga tgctcgtttc tgattctctc aacttcctaa
     8161 gaaaccacaa gaacataaca ataagtaaaa accaccaaga ttcactgagc aacgtatacc
     8221 attgttttgt ttagtgttta cttacttctt ctatatttgt gctgtgatca acagtgagct
     8281 gaaaagccga taaattcggg actaaagatg attgatctcc ttcacaacct tccaaatcat
     8341 tcatcatcgt ttcctcgtta atccgttcca aatcctgtct aatcttagct aaccagtaat
     8401 ccggttctga tttctgacca agcacagctc tactatcacc aacattcatc acataaatat
     8461 cttcaccttt cattaacatg accaaaacac aagaacccat caaagctagt tcaggatttt
     8521 cgtcgagcat cttatctgca gtatctaaat acgcttcctc tgttttcctc agagcttgtg
     8581 acagagcctc taatacttcc gaatgattcg ttaaccgatc cgacccactt ctccgactaa
     8641 tctgttcctt taatcgacgg tcaagatctt gactttcacg atcccattca catctccacc
     8701 atcgctcaca agtctcatcc ttttcctgat ttgaacaaga ttcgtctccg ttagaccttt
     8761 ctaaatcctg agatttggat tcgacatttg aatcgtccca taacaatcct ttgagctctc
     8821 gatgaacgac aggatagaga tgagagagaa gataatccgg cgcatctgga ccgttgaatc
     8881 cgtcgtatat tccgacgaag agccacccgt gctcctccga tacaaccacg tgtactcgat
     8941 cctcaccggc ttttccctga gcccactgaa gattctggtt ttcgagtgaa acgtcgtcgt
     9001 ctaagctaac ttcgctgcta aagttcaagc tattcactgt gagattctcg ttgtgcaaat
     9061 tccggctctt ttctgaccta attccccagt tatcggaatc tttaacggat ttgatcggag
     9121 caacgatcga gttttgccct cttgacatcg ttttcgagat tgctctacgg aggatccgaa
     9181 ccaaagatcg ttttcttgac ccgacccgta aagctaaacc atgagagaag ctacgttgga
     9241 actgatgatg atgatctgag tttggcttat caagcggacc tgagaataac ccgacccgat
     9301 caagaggacc cgacatgaat cctctttcga tcggacctga aaggaaccct ctttcgatcg
     9361 gacccgagcc taaaacgatc ggaccggagc ttttggggat cggttgaaga gggattgacg
     9421 aaaatgaagt cgtgctttcg aatgcggcgg cgcggtcgat gtgaccgtag ggatcgtaga
     9481 gagaagttga gagaggagta gctgtgttgg cgctaacgga agcgccggag attgtacgga
     9541 acgttgtcgt cgttgtgtct tcctctgaat ggacttttga ggaactgatt agagtcgggt
     9601 ctggtcggac gtagcagaag gagtgaccta aaccttcgtc taaaggatcc ggaagaagaa
     9661 cggagatgtc ttttggccgg agacgttctc ctccaccgcc tgtgaaacat atactcagtt
     9721 ttgttactcc gttacccatc aaaaacgtta ttaatttcag ttttttctta gattcgcaaa
     9781 gtcaatagag gatttgggag aactcaaagc tgagattgat tgttcatcaa tggaagaaaa
     9841 tccaaagaga gggcaaagag aagaagaagt aaaagagaga gagagagaga gttgacttat
     9901 gtgcaaagag aaaatgattt ttctaaccaa ttgttattaa ttaccagaga aaggaataaa
     9961 agaaaagaaa ctgtaagaga tattattcgg gttttgtctg atttaaatct gcgagaagaa
    10021 aaattggtgt caaacagaaa ataaatacta gtagatgaaa agtgtgacgt caaaaacaag
    10081 taaatgactt ttggttcgca tagatttgtt gtaagaacgc gagagaggcg ttgactaaaa
    10141 gagtctttaa ctcaggggtt tctatttaaa tggggaaaga tgctataagg accactctca
    10201 actaagtgcg tgaattgcac gcgactctgc tggttagtac cgtatgagag gagtcgaaga
    10261 catgcgtgtg tgagaaggat caatatacgt tctttaattt atagagatgt aatctatacg
    10321 ttagtaaaaa ctatctaatc ctgttagaga atggatattc caaaatattg aattgtggaa
    10381 tctaattgat catcaacgtt gtgaaaacct tatgatgagt tatcgtatgt atgacatatg
    10441 atgattacta taatcatata ctaaacggag cttctaatgt gagaacaggg gcaaagaagt
    10501 tactagtgca aataattcaa aaggaaaaca tggtgtcaaa cgacatgacc ggtcattgaa
    10561 aatacccggt acacgcctca gatcgagcgt gggcttacgc gtgaactcca atagcaaata
    10621 aagacttgct tataaactta gctgcggaaa actaggaaag gctaattaaa gaagttgttg
    10681 atatgttgat atagatctta ttatgggcta agacaaaaaa aactctatta aaagtcaaaa
    10741 gagtgtgcca caaattctca tttgttttcg tttcggccgt cgccgttgga tctcgtgtaa
    10801 ggatcaaatg ggctatgagc ctaccacgtg tcatattatc actgaaggcc tcgttttctt
    10861 caatctctcg acaactttca taattccctt tctcccccac cactctctcc ctctcttacc
    10921 tcattcatat tataaaattt ggacttttat tcttttgtta acaatgtgtt aatggggggg
    10981 ttttctagtt catttttatg agtttggtgg caatattcat ttactttggt tggggcagtt
    11041 gtgatcatta ctattcttaa tcacgccaat ccaactaaag tctttgactt cctttttctt
    11101 attacgtttt gtttaagatt aatatgatag gaacatactg cttattagaa tatcagaaaa
    11161 gtaacaatct aatatacata taaatcgttt ggtagcggcc acttgctaac gaaatgatat
    11221 aaatcttctc tctttctcat ttgccttttg aatatatttg gttgtctaag ttttccttct
    11281 agtcggttaa atatgaagcg tgattagggt tttaatcttc caagtcaacc ttagcttcca
    11341 agtcaattct ggcttgcata gtactattta tatataacta gatatacaac attctgttat
    11401 catttgacag aattaatatt tacagaaaac ctaagcagcc aaaaagatgg cctacctccc
    11461 atacaaagag tgtcaacaat ttgccacaaa cacaagtagc ctaacaacta acgtaactac
    11521 tcatccctct tgggttgttc acatacttta ccagcgcaat tttagaaacc gttaatatat
    11581 ttaaatttgg ttacgcacaa gatatttgat atgacgacaa tttactggat cacaactttt
    11641 gcttcttctt taaaaagaaa agaaagaatc agcaacaatt tactggatca tatttgcata
    11701 gaaaatatca aatataatga aaaaatcatt aatcatataa agaaacaaag cggatggagt
    11761 acttaaatta ttcaatattt acaacagaac attattttaa ataataaatc tatgaaatct
    11821 accttataaa cgtgcactaa caaaagaaat gatacgtacg tatattcgta gcaataaata
    11881 taagggaaac tattttatta aattctgaat tacaagttga aaagtactag atattgaatt
    11941 tagtttagaa aaatacaagt gtttcaatga ggaaaaaaca aattattcat gtatatttct
    12001 cgtggcgtgt gagcgttata tatatagnnn nnnnnnnnnn nnnnnnnnnn nnnnnnnnnn
    12061 nnnnnnnnnn nnnnnnnnnn nnnnnnnnnn nnnnnnnnnn nnnnnnnnnn nnnnnnnnnn
    12121 nnnnnnnnnn nnnnnnnnnn nnnnnnnnnn nnnnnnnnnn nnnnnnnnnn nnnnnnnnnn
    12181 nnnnnnnnnn nnnnnnnnnn nnnnnnnnnn nnnnnnnnnn nnnnnnngtc ggaggaatag
    12241 actcacgatg tgtatgtaaa atactgcttt taattttggg cctttaattt attaattggg
    12301 ctttaataag actactcgaa attggtaatt attaggcctt cttttaatga aactaaagag
    12361 ggtcttcaat tttttttgca attcaagacg cacaaaccca ttcttgtcaa caagtaattt
    12421 acaaattcat gatttgttga caacgaaaaa gttaacatat ttttgtatta tagtactgta
    12481 tatggtcttt catgataact cataaggttg aaaggttatg aatatatcta tgcctttatc
    12541 taatcattta catttgcatg tgtacttttt attttcgttt atctttataa tgaataaagt
    12601 gtcctttggg tttgtttgtg tgagagagga agacaagagt agattttcgc atttaatgtc
    12661 ccatcttaaa ataacgatga gtagtgtaaa caagacatca catggccaaa ttaaattcaa
    12721 attattgttt gtccgataac accaccagtt aaaggatatt caattcatgc atcccctcat
    12781 ggttgttact tgttaacata attaaaaatg ttgtggtcaa atacgacgag aataatgaat
    12841 catttgtcat gtgaagcaac atgttcaaat aattatattg ttatagtatt aggtaagagt
    12901 tttagtttat tcctattcca gaaaaaaaga aagaaaaaag aaacaattta atgaatttat
    12961 taaatagagc aaatggacgt aaagaagtgg gccaaaggca tagatagctc acgcgactca
    13021 cacaggctct ctctatgcct ggcagttttg taatatcact aaagtagaag cacaatagtg
    13081 taaaataaac tcataaagta ttcattcaga ttcaaaattc tacacaacac gtggcacagt
    13141 ggccacgtaa tgggccggta aaaagaaatc ttgtgagttt aaccggatcg acggtcgtac
    13201 aacaagacac gtcagtaaca gagtgtaacg ttatgaaaca aaacaagatc taacggtcaa
    13261 aattgaatgt agtaagatgg atcgcagccg tcggatccca agggaagtta gcacttttaa
    13321 gagaaaactc gtagatcgta ccgtagggct tctttttcga atctcagtga cactgttgta
    13381 tcttcttctt tttttatata attttgtcaa ctgtttcgag aaagtaaatc atctaataca
    13441 taaatacgga tattttaaaa aaaaatacta ttatcattaa agaatcggga tttgatcgaa
    13501 gttgtcttta gtttttgtcc tctgtcctag ttatctctct cattcccttt ctctctctaa
    13561 atcgtgttga gatatttgaa aattttcaaa tatttattct gagaggaaca gtttgagttt
    13621 gaggaagaga gaagtcagca ctcagcagct ttgtcaacag ctcctccgct ttagtttctc
    13681 ttctcattac acaacaaact tggtttctgg gtaagtgtga gtattccatc caaattatct
    13741 tctcttgtat cactgtaatt tttctacttc cttttgattc agaataaaaa gttcaaattt
    13801 ccgatccctc agtttttttt tttttttttt ttttgtcttt ttgattttcg taaacaaaag
    13861 atgaaaatta ttttaagatt ctgaatctta aaaggttggt tctttacggt tgatgtttgt
    13921 attcactaga aaaataaagc taaagttgtc atctctaact tataattgct ttttagtcga
    13981 cagagacaat tgagtgattt ttcttctgtg attcttttgt ttaattatga agatcaatac
    14041 tttcccctat atctcctttc cgatcttccg tttttgaatt agattcatag tcacaagttt
    14101 atttttgttt tgagtgtgtt tctctcagtg actcgcctaa agatcatact gcataattct
    14161 gtaaaatctt gcttaacctc tacgtgtgta tacttactga atctctcgta atttcacaga
    14221 tcaaatcttg cttaaccatt ttcttacgtg tgtatgctac gtgtcgtgtg ttgacccatt
    14281 aaagggctgt attaacgaca agttccaatt tttatttgtt tatcttttgt tggaaaatga
    14341 aattctaaaa ccctaaaaaa tccaaccaga agggtagaag ctctctcgcc gacaattacc
    14401 ggctacaagg tttctctgct cgtcaacgtt gtaagttatt tcttcattgt aatcaaattt
    14461 gtgcatgaat taggtcaaat tagtagcttt tgtagtaatt cttcccgaaa ttagagctta
    14521 attacggatt gataacgagc ttgcgaatct tatcgttgtt tgtttcatgc agctctgaat
    14581 tagtggtatt gaaagatgag cttatctcag aatgctccga aaagtaaggg tattaaaaga
    14641 gaggagctca agaaacagta cgaagatgtt gaagatgagg aagagattgg gtccgatgat
    14701 gatctcacta ggggaaagag aagaaagaca gagaaggaga agcagaagct agaagaatcg
    14761 gaactggttg aaatgaaaaa gcttgagaat ttgatattcg ggtcactcta ctctcctgtt
    14821 acgtttggta aggaagaaga agaagatggt tcggctttgt ttcatgtaga ccgttctgct
    14881 gtgaggcaga ttcctgacta cgaggatgat ggtgatgatg atgaagagct ttctgatgaa
    14941 gagaatggtc aagttgtggc aattagaaag ggagaagctg cctgggagga tgaagaagag
    15001 aaacagataa acgttgatat agctagtgtc aaccgtctaa ggaagctaag gaaagaggag
    15061 aatgagggtt tgatctctgg gtctgagtac attgcaaggc tgagggctca tcatgctaag
    15121 ctaaacccgg ggactgattg ggctcggcca gattctcaaa tagttgatgg agagtcttca
    15181 gatgatgatg atactcagga tggaggagtt gatgatatcc ttcgaacgaa tgaagatctt
    15241 gtggtgaagt ctcgtggtaa caagctgtgt gctggtcgtc ttgaatactc taagcttgtg
    15301 gatgccaatg cagcggatcc ttcaaatggt ccaataaact ctgtccactt ccatcagaac
    15361 gctcagctgc ttctcactgc tggattggat cgacggttaa ggtttttcca gattgatgga
    15421 aagaggaaca ccaagatcca gagcattttt cttgaggact gtcccattcg taaagcggct
    15481 ttcttgccca atggctctca ggtcattgtc tccggaagaa gaaagttctt ttacagcttt
    15541 gatttggaga aggcaaagtt tgacaaaatt ggccctttgg ttggtagaga ggagaaaagc
    15601 ttggaatatt tcgaggtgtc acaagactct aacaccatag cttttgttgg caacgaaggt
    15661 tatatcttac ttgtgtctac aaaaacaaaa gagctgatag gaaccctaaa gatgaatggt
    15721 tcagttaggt ctttagcatt tagtgaagat gggaagcatt tgctgagctc aggaggtgac
    15781 gggcaagtct atgtctggga tctgagaaca atgaaatgct tatacaaagg cgtggatgaa
    15841 ggcagcactt gtggcacttc tctttgcagt tcgcttaacg gagcattgtt tgcttctgga
    15901 accgacagag gaatcgtaaa catttacaag aaatctgagt ttgtgggagg caaaagaaag
    15961 ccgataaaga cagtggacaa tctcacatcc aagatagatt tcatgaagtt caaccatgat
    16021 gctcagattc tagctatagt ctctacaatg aacaaaaaca gtgtaaagct agtccatgtt
    16081 ccatccctaa ccgtcttctc aaactggccg ccaccaaaca gcacaatgca ttaccctcgc
    16141 tgcctagact tcagccccgg aagtggcttc atggctatgg ggaacgctgc cggaaaagtt
    16201 ttgctgtata aactccatca ttaccagaat gcttgaagtg gtctttaaca agggcagttt
    16261 tgggattgtt gtgtttcctc tttttttgtc gcaagtactc tttatgttat caattttcct
    16321 atccaattat cgatcaatga aaaattttct ttctgattct tgggattgag tgggccaagt
    16381 tttgttttct cacgattttg acagcatcaa ccacttattt ggtactatca tctaaaaata
    16441 aaaatgcagg agaaaaagaa agatgtcaac attatttcat ggattaacac aaagtacaaa
    16501 ttttagtaga gtggcttact aatagctgaa agggtatctc gacccagaga ttgaatctga
    16561 accgtccatt ctgggaaggg caaacaaaac agtgtttgtg tctcacgttc tcttccttct
    16621 ctaatagagt cttaagccgc tttttcactc cttaaaccca aaaaaaaaca ttagtactat
    16681 ttccttcgga gcctggccgg cgaatccgac aggtcgtttc agctgtgtcc gaaggaaagt
    16741 tccaattttt atctgttttt cttcacggaa atccagttaa ggtaattgtc tacatttctc
    16801 gatttacttt ggtttctctg ggttttgctg ttttcttttc taatttctcg aatgattcat
    16861 catttcttgc atttggggtg atgaagaagc acaagtttac acattttctg gtttatatgc
    16921 ttcacaagtg cttctcttat gatgttgttt attagtattg gttgtttgat ttcactgaaa
    16981 attagtcagt caacttacag tgtattaatt ggttcaataa atttttcata attcatttct
    17041 taacatgatt ttacctcatt cattatattt atagatttag atcccttgat aatgatctga
    17101 tattctttct gtgaatttga aagttgcagg tttccacatt gcacagctgt accatttgtc
    17161 gagatcacaa cacgcaagtc tcttagattt agcaagctta tggcttcatt gcagttgtac
    17221 ggagttaaaa ctccagggct tgctttaagt tcaaagaggc ttgagtttgc ttcaaagggg
    17281 gcatgttttt cagttacgtt gccctcaagt agtgctgtct ttagagacgt agagcattct
    17341 tgtaggaata taggtttgag agttagttgt gaagctctaa gagtcgattt gcttcaaaga
    17401 aaagagcctg agacgtgcga ttcaagcgga actggcaaag agttgacatg tgtaatgaaa
    17461 tttggcggtt catcagtgga atcagcagag aggatgaaag aagttgccaa tcttatactc
    17521 agctttccag atgagaggcc cgtcattgtg ctatcagcaa tgggaaagac gactaataag
    17581 cttttgaagg taatacaact atactaatct tttctacgtc ttccttatga cgtttttgtt
    17641 atcggtagag tgattatttt cttggttttc cgcttttgtt aggctggaga gaaggctgtt
    17701 acttgcggtg tcactaacgt agaaagtatt gaagaattga gctttataaa ggaactccat
    17761 ttaaggttaa agaaaacaat gttatctcat gtgtatttga ttgttatcta gtgttcacag
    17821 tccaaattta gccttattct catgggaaat aaaattctct atgttcagaa ctgctcatga
    17881 gcttggagtg gaaacaacgg ttattgaaag taagtacctt ggttctcgtt ctcctattgt
    17941 agtttcagaa ttttgctttg ctcattcagt tgagtttttc ttatctgaat ccgtttttct
    18001 ggttaattta tttgtagaac acctagaagg actacaccag cttctcaaag gcatatcaat
    18061 gatgaaagag ctaaccttac gcacaaggga ctacttggtt tcatttggag agtgcatgtc
    18121 cacaaggctt ttctctgcgt atctcaataa aattggccac aaagcgcgtc aagtatgttg
    18181 ctttataaca ctctggtcct agcataacct tggccctgca tataattgct gcattcatca
    18241 tacagattac agaaacttga gagtgtgtca atgctcacaa gtatgtactc taacatgagt
    18301 ttagttcatt acttgatgag ttgtttgctt gttgttggca gtatgatgca tttgagatcg
    18361 gatttatcac cacagacgac tttactaatg ctgatatact tgaagcaaca taccctgccg
    18421 tctcaaaaac acttgttggc gactggagca aggaaaatgc agtccctgtt gttactggct
    18481 acctcggaaa ggtttatatt tttctgactt tttatgttgt tctcgtggat caagaaatat
    18541 gtggtgctca actcgggttc tcatctattc tataaattgg aatgggttct gcacaagagt
    18601 tgttttgctt attgtatcaa ttttgaaaac aaaacttcat tctcgtatgc atgtgtttct
    18661 gcagggatgg aggtcttgtg ctatcactac gctgggtagg ggtggcagtg atttgacagc
    18721 tacaacgatt gggaaagcgc taggactgcg ggaaattcag gtatttgatg gctttggcca
    18781 agattgcatc atgtagatga aattttgtta aacaatgatt ttttaatata ggtttggaaa
    18841 gatgtggatg gagttttgac ttgtgatcct aacatatatc ctggagctca atctgttccg
    18901 tacttaacgt tcgatgaggc agctgagctt gcttactttg gtgcccaggt aatctcgtag
    18961 attagctatg cactatgctg atgagttctt ttctgtcaga tggctgagca tattcctctt
    19021 ccattgcagg tgttgcatcc actgtctatg aggccagcaa gagatggcga cattcctgtg
    19081 agggttaaga actcgtacaa ccccactgct ccaggaactg tcatcaccag atcaagagac
    19141 atgagtaagg ttcgtgaaac agatgtgttt ttttaactcc ttatatcaaa atatcaatga
    19201 ccttttcctc ctttaattcc ttgtaggctg tgctaaccag cattgttctg aaacgtaatg
    19261 tgaccatgtt ggacatagca agcacccgta tgcttggcca atatggtttc cttgccaagg
    19321 taatataatt ggataatgat atctttattc gactttgttt aatatctcac tggaagcata
    19381 ctcactgtct cgtgtgcagg tgtttaccac atttgaagat ttaggtatat cggttgatgt
    19441 tgtggcaaca agtgaagtta gtatatcatt gacattggat ccagcaaagc tctggggtag
    19501 agagttaatt cagcgagtaa atgtaatact cctttgactt tgatagattg tttcttttgt
    19561 gagggtcata tgtggtattg gttaaaggga ctgggtgtga acaggaactg gataatttgg
    19621 tggaagagct agagaagatt gctgttgtga aactacttca acgcagatca atcatctctc
    19681 tcataggaaa tgttcagaaa tcctcactca tattagagaa ggtgagtgag agtaacatgt
    19741 cttgtgttct cttttgaatt ttgaagtttt aatttagtgg gaatggaatg aatgacaaaa
    19801 caggtgttcc aagtatttag aagcaatgga gtgaatgtgc agatgatctc gcagggtgca
    19861 tctaaggtta gatggaatcc gctgctacat gatagtgaat gaatatggtt tacttatggt
    19921 tatagtgaat ggggatatgt gtgtgtgtgt gtgtgtgttt caggtaaaca tctcattgat
    19981 agtgaatgat gaagaggcag agcaatgtgt gagggctctc cactccgcct tctttgagac
    20041 cgatccttag tgcaacacag agcacccatc tctctccttc aactctgctt ctgtgcgtag
    20101 tttaatgcta agaatgtgtc aagacttgga actatttcaa attcttgtcc attgttgttg
    20161 ttgttgttgt tgttgttgtg atacaataca tcataatttg agccaaagcc tataatcttt
    20221 taatttaaag agtacataga caagctcaaa
//
