# Supplementary material for: Arabidopsis ribosomal RNA processing meerling mutants exhibit suspensor-derived polyembryony due to direct reprogramming of the suspensor
Source: Plant Cell. 2024 Mar 21;36(7):2550–69. doi: 10.1093/plcell/koae087 (PMC11218825; doi:10.1093/plcell/koae087)
Supplement: koae087_Supplementary_Data [file koae087_supplementary_data.zip › Supplemental file 3. UTP18 protein homolog alignment.fas]

>Homo sapiens
-----------------MPPERRRRMKLDRRTGAKPKRKP------GMRPDWKAGAGPGGPPQ-----------------KPAPSSQRKPPARPSAAAAAIAVAAA--EEERRLRQRNRLRLEE-------------------DKPAVERCLEELVFGD-VEND-----ED-----ALLRRLRG-PRVQEH---ED------SGDSEVENEAKGNFPP-QKK-PVWVDEEDEDEE-MVDMMNNRFRKDMMKNASESKLSKDN-LKKRLKEEFQHAMGGVPAWAET-TKR---KTSSDDE--SEEDEDDLLQRTGNFISTSTS---LPRGILKMKNCQHANAERPTVARISSVQFHPGAQIVMVAGLDNAVSLFQVDGKTNPKIQSIYLERFPIFKACFSANGEEVLATSTHSKVLYVYDMLAGKLIPVHQVRGLKEKIVRSFEVSPDGSFLLINGIAGYLH---LLAMKTKELIGSMKINGRVAASTFSSDSKKVYASSGDGEVYVWDVNSRKCLNRFVDEGSLYGLSIATSRNGQYVACGSNCGVVNIYNQDSCLQETNPKPIKAIMNLVTGVTSLTFNPTTEILAIASEKMKEAVRLVHLPSCTVFSNFPVIKNKNISHVHTMDFSPRSGYFALGNEKGKALMYRLHHYSDF-
>Pan troglodytes
-----------------MPPERRRRMKLDRRTGAKPKRKP------GMRPDWKAGAGPGGPPQ-----------------KPAPSSQRKPPARPSAAAAAIAVAAA--EEERRLRQRNRLRLEE-------------------DKPAVERCLEELVFGD-VEND-----ED-----ALLRRLRG-PRVQEH---ED------SGDSEVENEAKGNFPP-QKK-PVWVDEEDEDEE-MVDMMNNRFRKDMMKNASESKLSKDN-LKKRLKEEFQHAMGGVPAWAET-TKR---KTSSDDE--SEEDEDDLLQRTGNFISTSTS---LPRGILKMKNCQHANAERPTVARISSVQFHPGAQIVMVAGLDNAVSLFQVDGKTNPKIQSIYLERFPIFKACFSANGEEVLATSTHSKVLYVYDMLAGKLIPVHQVRGLKEKIVRSFEVSPDGSFLLINGIAGYLH---LLAMKTKELIGSMKINGRVAASTFSSDTKKVYASSGDGEVYVWDVNSRKCLNRFVDEGSLYGLSIATSRNGQYVACGSNCGVVNIYNQDSCLQETNPKPIKAIMNLVTGVTSLTFNPTTEILAIASEKMKEAVRLVHLPSCTVFSNFPVIKNKNISHVHTMDFSPRSGYFALGNEKGKALMYRLHHYSDF-
>Macaca mulatta
MRSEVPRERLRFSSNLTMPPERRRRMKLDRRTGAKPKRKP------GTRPDWKAGAGPGRPPQ-----------------KPAPSSQRKPPARPSAAAAAIAVAAA--EEERRLRQRNRLTLEE-------------------DKPAVERCLEELVFGD-VEND-----ED-----ALLRRLRG-PRVQGH---ED------SGDSEVENEAKGNFPP-QKK-PVWVDEDDEDEE-MVDMMNNRFRKDMMKNASESKLSKDS-LKKRLKEEFQHAMGGVPAWAET-TKR---TASSDDE--SEEDEDDLLQRTGNFISTSTS---LPRGILKMKNCQPANAERPTVARISSVQFHPGAQIVMVAGLDNAVSLFQVDGKTNPKIQSIYLERFPIFKACFSANGEEVLATSTHSKVLYVYDMLAGKLIPVHQLRG-KISVEHMQPIIPPQVSLYSSVYNHFFHSIGFLKIRTKELIGSMKINGRVAASTFSSDSKKVYASSGDGEVYVWDVNSRKCLNRFVDEGSLYGLSIATSRNGQYVACGSNCGVVNIYNQDSCLQETNPKPIKAIMNLVTGVTSLTFNPTSEILAIASEKMKEAVRLVHLPSCTVFSNFPVVKKKNISHVHTMDFSPRSGYFALGNEKGKALMYRLHHYSDF-
>Canis lupus familiaris
-----------------MPPERRSRARPDRSAGARLDRKS------RKKPDRRAAAGPGGPPR-----------------KAAPSSQRKPPARPSAAAAAIAV-AA--EEERRLRQRNRLALEE-------------------DKPAVERCLEELVFGD-VEDD-----ED-----ALLRRLQG-SRVQAQ---ED------SDDSEAEKEPKDNFLF-QKK-PVWVDEEDEDDE-MVDMMNNRFRKDMMKNTGESQLSKDK-LQKRLKEEFQHAMGGVPAWAET-NKQ---KTSLDDE--SEEDEDDLLQRTGNFISTSTS---LPKGILKIKNCQHANAERPTTARISSVQFHPRAQVVMVAALDNAVSLFQVDGRTNPKIQSIYLEKFPIYKACFSANGEEVLATSIHSKVLYVYDMLAGKLIPVHQVRGLKEKLVRSFEVSPDGSFLLINGVAGYLH---LLSMKTKELIGSMKINGRVAASTFSSDSKKVYASSGDGEVYVWDVNSRKCLNRFVDEGSLYGLSIATSRNGQYVACGSNCGVVNIYNQDSCLQETNPKPVKAIMNLVTGVTSLTFNPTTEILAIASEEMKEAVRLVHLPSCTVFSNFPVIKKKTISLVHTMDFSPRSGYFALGNEKGKALLYRLHHYSDFA
>Bos taurus
-----------------MPPERRRRVRQDRKT--------------QVRPDRRAGAQWGGPPR-----------------KAASSCQQKSLAWPRAAPAAISV-EA--EEENRLRLRNRLMLEE-------------------DKPAAERCLEELVFGD-VEDD-----ED-----ALLRRLRV-PLVQVQ---ED------SDDSEVEKEAKDNFLP-QKK-PVWLDEEDEDEE-MVDMMNNRFRKDMMKNASENQLSKDE-LQKRLKEEFQHAMGGVPAWAEA-NKW---KTPSDDE--SEEEEDDLLQRTGNFISTSTS---LPKGILKMKNCQHANAERPTTARISSVQFHPRAQVVMVAGLDNAVSLFQVDGKTNPKIQSIYLEKFPIFKACFSANGEEVLATSTHSKILYVYDMLAGKLIPVHQVRGLKEKIVRSFEISPDGSFLLINGVAGYLH---LLSMKTKELIGSMKINGRIAASTFSSDSKKVYASSGDGEVYVWDVNSRKCLNRFVDEGSLYGLSIATSRNGQYVACGSNCGVVNIYNQDSCLQETNPKPIKAIMNLVTGVTSLTFNPTTEILAIASANMKEAVRLVHLPSFTVFSNFPVVKKKNISLIHTMDFSPRSGYFALGNEKGKALMYRLHHYSDFR
>Mus musculus
-----------------MPPERKSRTRRDRRA--------------GATPGRKARPGSGSTPA-----------------KAARSSQRTQPAEPRAAPSAGSAAAAAEEEESRLRQRNRLTLED-------------------DKPAAERCLEQLVFGD-VEDD-----ED-----ALLQRLRS-SRGQLH---GS------SDESEVENEAKDIFSQ-KKKQPVWVDEDDEDEE-IVDMSNNRFRKDIMKNASESKLSKDK-LQKRLKEEFQHAMGGVPDWAEAGSKR---RTSSDDE--SEEDEDDLLQRTGNFISTSTS---LPRGILKMKNCRPANAERPTTARISSVQFHPGAQVVMVSGVDNAISLFQVDGKTNPKIQSIYLEKFPIFKACFSANGEEVLATSMHSKVLYVYDMLAGKLIPVHQVRGLKEKTVKQFEVSPDGSFLLISGIAGFSH---LLSMKTKELIGSMKINGRIAASTFSSDSKRIYTYSENGEVYVWDVNSRKCMNRFLDEGSLCGLSIAASKNGQYVACGSKSGVVNIYNQDSCLQQTNPKPIKAIMNLVTGVTSLAFNPTTEILAVASRKMKEAVRLVHLPSCTVFSNFPVFKKSTLSRVQTMDFSPRGGYFALGNEKGRALMYRLHHYSDFS
>Rattus norvegicus
-----------------MPPERRSRTKGDRRA--------------GAMPRRKARPGSGSTPG-----------------KAARSSQRTLPAGPKAAPSAISAA----EEESRLRQRNRLMLEN-------------------DKPAAERCLEQLVFGD-VEDD-----ED-----ALLRRLRS-SRGHLH---GS------SDDSEVEDEAVDNLS--QKK-PVWVDEDDEDEE-IVDMMNNRFRKDMMKNASESKLSKDK-LQKRLKEEFQHAMGGVPDWAEPGSKR---KTSSDDE--SEEDEDDLLQRTGNFISTSTS---LPRGILKMKNCRPANAERPTTARISSVQFHPGAQVVMVSGVDHAISLFQVDGKTNPKIQSIYLEKFPIFKACFSANGEEVLATSMHSKVIYVYDMIAGKLIPVHQVRGLKEKIVKRFEVSPDGSFLLISGIAGFSH---LLSMKTKELIGSMKINGRISASTFSSDSKRIYTSSGNGEVYVWDVNSRKCINRFLDEGSLYGLSIAASKNGQYVACGSKSGVVNIYNQDSCLQQTNPKPIKAIMNLVTGVTSLAFNPTTEILAVASRKMKEAVRLVHLPSCTVFSNFPVYKKSTLSRVQTMDFSPRGGYFALGNEQGKALLYRLHHYSDFH
>Gallus gallus
----------------MGEGEEGNKAKKGGHVTARAARGSSLLTWCGAGRGLPIGRGAGTSAAAWTLSGTSASGDSVEAMRAAAAAPRVLAAERRRRPAELKLAAK--KKKKKMVKRARPRAKEMEAAAAEASRRARHLRAISDATAAERELEELVFGDSLVAE-----EG-----ELLQRLAG-PQVSAA---RSGALPCRSSDSESENEAKGGLPS-KG--PAWVDEDDEAEE-RIDM-THRYRRELMKSDAEKILTKKK-LKARLEEQFQRAMGGVPAWADRENRK---KSKQAASDSGSDEDDDLLCRTGNFVSSSES---LPRGILEMKSCLPANQERLADGKLSTVQFHPSAQVVLTAGRDRSVSLFQVDGIRNPKIQSIYLESFPIYKARFSADGEQVIATGTHHKVFYVYDMMGGSIIPVHQVRGMEEKFVKNFEVSPDGSFMLLTGTSGYLH---LLSMKTKELISTMKVNGRTTACAFTSDSSKMYSYSKEGEVFIWDVRSRKCLHKFEDEGSLEGKCIAVSKNNQYVACGSVSGVVNLYTTDVCLKENHPKPVKAIMNLVTSATSATFNPTTEILAVASNEADEAVKLIHIPSYTVFSNFPVFRRKQIYLTQSMDFSPRSGFFSIANNKGKALLYRLKHYSDF-
>Danio rerio
-------------------ME-----------------------------------------------------------SPARVGSRKRPLEE--------------RRERQMKHRQQCAALG-------------------QEEAEVQRLEELLFGA----------EE-----QLSGRLEQGSSSFLE---DDDDDEVRSVCSENSEGPRGRRRA-RT--AVWEDEDDEQEE-EVDM-TLRSRRELKKSDAETKMSKQR-LQQRLKEQFQKAMGGTPSWAEKEHRTS--QKTADDE--DEDEDEDLLRRTANFISTSDS---LPRGVIRIKKCVNANSECVSEAQLTSVQFHPSAQIVMTAGLDHCVSLFQVDGKSNPKIQTVHLEKFPVRRAAFSADGEQIVATGMRNKLFYIYDMMEGRVIPVASVRGLREQRVSDFQVSPDGKFLLLSGSSGYLH---LMTTKTREVVRSMKLNGSVCSAGFTADGNTIFSSSEDGEVFVWDVQSSRCVKKFTDEGCVRATSLCVSRDGRYLACGSQSGVVNIYSQSDCLQLAEPKPLKAVMNLLTSATSLSFNSTSEILAIGSRADDEACRLVHLPSFSVFSNFPQFRKKTIFRTQSLDFSPRSGFLSVANNKGAALLFRLLHYSDFK
>Drosophila melanogaster
-----------------MSSDESSD---------------------GLEELQSLKALYGQQEQ------------------EKPAKIKRERYIPKASQA------------------------K-------------------ELNYVEVPMEKVLFGD----------RQ-----RLLTNLAKSVGQKLP-----------NDDEDEQEENPGQAKPGDKRKAAWSDSDDEDLQ-VGDV-----KKATKHTGPLNHLRKDKSYKEYLTARFQRTL-NQPKWAEK-------KVKNEDD--EDVSSDEELLRTVGFIDRKARNSDLPQKTLNFKRVKDLNRATYAEGNATSIQFHPTSTAALVAGMNGLATIYAVDGQKNERLHNMRFKKFPLACSRIAPCGTRAFF-GSVKPFYYSYDLLEAKESKL-KLPGAME-FMHRFEVSPCGKFIVTAGKFGAIH---LLTAKTNELLHSFKQEGKVKGFTWSSDSKRILVCGSTSNVSVLNLRQNLIEHIFMDDGCIHGESIQLSPNQRLLATGSQEGVVNIYDYESIFASKAPQPEKRFMNLRTAITDLQFNHSSELLAMCSSEAPNAFKLAHFPSATVYSNFPA-QNEKVGFVTSMAFSPHSSFLAFATKGKQVPLFRLKYFKGYS
>Anopheles gambiae str. PEST
-----------------QGADKKAAGKSQDRSVKKAKEEK------G---------------------------------SVRSGKIKSKVSKKKAKASAIDQPGS--KQEKEL--------------------------------------MSLVFGG----------KD-----ELVSNLTKSEKKSDK-----------TDPAQGGKKKQAKQTP-KKRRAVWHDSDDDDEEDTVNMKRNKFTYD--------ELPEQL-TKERRRKQFEQIV-GQPKWADLDRVR------------EPDSDEEMLQTVGHVVKGAGASQGLPKGMIELKKLKNLNRETKIEGKISCINFHPTSMVAMMTGNRGLVSIVAVDGVRNEKLHTLWLQKVRISCSRLSPDGNEAIF-GSYRKFFHVYNLLSGQSDTL-KIPERDTWQMKNFRISRCGKYLASVGECGEVH---LMDARTKDVLQTIQLRYTCQSLAFTPDSRYLLCHSNDTEVSVFSLEQKRIVNVFQDEGCVNGSCIAICPNGQFVATGSRQGIVNLYTLEVTLTEKQPVPVKTFNNLTTYIDSLAFNATSELLVIASSTVKNAVRLIHVKSRTVFRNFPL-HMTHLGHVSAAEFSPLGGYLALGTKQSTVLLFRVKHYPNYK
>Arabidopsis thaliana
-----------------------------------------------------MSLSQNAPKS-----------------KGIKREELKKQYEDVEDEEEIGSDDDLTRGKRRKTEKEKQKLEE-------------------SELVEMKKLENLIFGS-LYSPVTFGKEEEEDGSALFHVDRS-AVRQIPDYEDDG-----DDDEELSDEENGQVVAIRKGEAAWEDEEEKQIN--VDIASVNRLRKLRKEENEGLISGSE-YIARLRAHHAKLNPGT-DWARP-DSQIVDGESSDDDDTQDGGVDDILRTNEDLVVKSRGNK-LCAGRLEYSKLVDANAADPSNGPINSVHFHQNAQLLLTAGLDRRLRFFQIDGKRNTKIQSIFLEDCPIRKAAFLPNGSQVIVSG-RRKFFYSFDLEKAKFDKIGPLVGREEKSLEYFEVSQDSNTIAFVGNEGYIL---LVSTKTKELIGTLKMNGSVRSLAFSEDGKHLLSSGGDGQVYVWDLRTMKCLYKGVDEGSTCGTSLCSSLNGALFASGTDRGIVNIYKKSEFVGGK-RKPIKTVDNLTSKIDFMKFNHDAQILAIVSTMNKNSVKLVHVPSLTVFSNWPP-PNSTMHYPRCLDFSPGSGFMAMGNAAGKVLLYKLHHYQNAD
>Oryza sativa Japonica Group
------------MSLISQNPIQKRRLE---TIEADDDSDE------GLGSPVAAGAEDGNETK----------------------SEKRKKEKKRKKAKALEA-----LEEKENKEREEMKL-----------------------------LESSLFGA-LYAPPQFGTEV-----EAVDPDKGVPSFFMDRSGGDGEDDLPVYDEGLSSEDEGVDMVGRERKPAWVDEEEVTE---VDISKVARLRKLRKEGDERVISGKE-YEARLRGQHAKLNRFA-GWADL-DRKAPLPGSSDNESDEEGRVDDILRNNDELVVKDNAKL-LP-DMLGFSRLVDANSQEPSSGPINSVQFHRNGQLMLVAGLDKHLRFFQIDGKRNPKIQSIFIEDCPVHKAAFLPDGSEVILSG-RRKFFYSFDLVNAAVSKIGPLTGREEKSLEHFEISPDSKTIAFIGNEGYIL---LISSKTKQLIGTLKMNGNVRSLAFADGGNQLLSSGGDGHVYHWDLRTRKCIHKGTDEGSLAGISLCTSPDSSLFATGSTSGIVNVYKRDDFLGGK-RKPLKTIENLTTEIGEMKFNHDAQVLAISSRKERNGMRLVHVPSLTVFQNWPG-PRFSLHYPRCLDFSPGSGFLSVGHAGGKVLLYKLHHYQNAY
>Xenopus tropicalis
-----------------M------------------------------------------------------------------------------------------KEEEELRTKHLKAL-A-------------------DKPETDTILEELVFGG----------ED-----EFVEKLIG-HSKARHTVSGD------LLESDSEEETSENAAPLARK-PAWVDEEDEHEE-NIEM-THRYRKDIMKSKTETALSKEK-LQARLQEQFQKAMGGVPSWACQGSKK---RISKEDEESEEENDDNLLSKTGNLLSQSSY---LSKGVIQIRKCINANHERLSRVPLTTVQFHPLAQVVMTAGFDRSVSLFQVDGKRNQKIQSIHLEKFPIYKAQFSADGEQVIATGLRSKMFYIYDMMGGNIITVPRIRGLEERVIQQFEVSPNGSFLLLNGSAGYLH---LLSMKTKELIGSMKMNGKSMKAVFSPDSSKVFSNSDDGFVYVWDVRSRQCLNKFTDEGSICGTSIALSRDGRYISCGSNSGVVNIYNHEDCLQQTNPRPLKAIMNLVTSASSIIFNPQTEIMAVASNKTDDAVKLVHIPSFSVFSNFPGQNKKSIHLPRAMDFSPRSGYFSIANNKGEALLYRLKHYSDF-
