# Supplementary material for: Arabidopsis ribosomal RNA processing meerling mutants exhibit suspensor-derived polyembryony due to direct reprogramming of the suspensor
Source: Plant Cell. 2024 Mar 21;36(7):2550–69. doi: 10.1093/plcell/koae087 (PMC11218825; doi:10.1093/plcell/koae087)
Supplement: koae087_Supplementary_Data [file koae087_supplementary_data.zip › Supplemental file 4. UTP18 homolog bootstrap tree.nwk]

((((((Pan_troglodytes,Macaca_mulatta)0.8170,Homo_sapiens)1.0000,Bos_taurus)0.4640,Canis_lupus_familiaris)0.9870,(Mus_musculus,Rattus_norvegicus)1.0000)1.0000,(Gallus_gallus,Xenopus_tropicalis)0.4290,(Danio_rerio,((Drosophila_melanogaster,Anopheles_gambiae_str._PEST)1.0000,(Arabidopsis_thaliana,Oryza_sativa_Japonica_Group)1.0000)0.7900)0.7700);
